# Supplementary material for: Visual Lateralisation in Female Guppies Poecilia reticulata Demonstrates Social Conformity but Is Reduced When Observing a Live Predator Andinoacara pulcher
Source: Ecol Evol. 2025 Jul 13;15(7):e71798. doi: 10.1002/ece3.71798 (PMC12256202; doi:10.1002/ece3.71798)
Supplement: Supplementary file 1 — Data S1. [file ECE3-15-e71798-s001.csv]

Trial_ID1	Ind_ID	Group_no	Shoal_Treatment	Pred_Treatment	Replicate	Trial_no	Date	Jdate	Time	Jtime_day	Round	Size_Class	Size	Side	Absolute_Lat	Relative_Lat	Left_moves	Right_moves	Activity_speed	Pred_size	Orientation_mean	Orientation_median	Orientation_sd	Prop_behind	Acara_Activity_corr
GRP04PLa	04L	4	Group	Predator	1	1	07/06/2021	1	11:12	11.2	1	L	32	L	0.016685305	-0.016685305	11364	10991	117.055285	100	118.6610826	121.9693878	38.62082397	0.727407407	904.2970822
GRP04PMa	04M	4	Group	Predator	1	1	07/06/2021	1	11:12	11.2	1	M	24	L	0.025169582	-0.025169582	11486	10922	123.1569323	100	120.5360802	124.7835342	37.7718531	0.755555556	916.8036881
GRP04PSa	04S	4	Group	Predator	1	1	07/06/2021	1	11:12	11.2	1	S	18	L	0.02263696	-0.02263696	11452	10945	105.6113891	100	120.2962962	123.1671665	36.85939553	0.748518519	916.0998081
GRP06CLa	06L	6	Group	Control	1	1	07/06/2021	1	11:12	11.2	1	L	32	R	0.040549027	0.040549027	10695	11599	97.13799895	NA	NA	NA	NA	NA	NA
GRP06CMa	06M	6	Group	Control	1	1	07/06/2021	1	11:12	11.2	1	M	29	R	0.017463933	-0.017463933	11390	10999	104.4853569	NA	NA	NA	NA	NA	NA
GRP06CSa	06S	6	Group	Control	1	1	07/06/2021	1	11:12	11.2	1	S	22	R	0.006455634	0.006455634	11158	11303	101.2357766	NA	NA	NA	NA	NA	NA
GRP02PLa	02L	2	Group	Predator	1	1	07/06/2021	1	11:51	11.85	1	L	31	R	0.099139277	-0.099139277	12323	10100	88.63043978	95	108.8064564	108.5763867	44.57890938	0.577777778	516.4626391
GRP02PMa	02M	2	Group	Predator	1	1	07/06/2021	1	11:51	11.85	1	M	24	R	0.110234102	-0.110234102	12378	9920	105.2129548	95	107.5237134	103.0783349	42.12749392	0.567037037	495.2057927
GRP02PSa	02S	2	Group	Predator	1	1	07/06/2021	1	11:51	11.85	1	S	21	R	0.060117105	0.060117105	10514	11859	87.91078165	95	113.4131923	115.5423513	41.75738901	0.638888889	515.8475586
GRP07CLa	07L	7	Group	Control	1	1	07/06/2021	1	11:51	11.85	1	L	32	L	0.036023956	0.036023956	10784	11590	148.6760845	NA	NA	NA	NA	NA	NA
GRP07CMa	07M	7	Group	Control	1	1	07/06/2021	1	11:51	11.85	1	M	26	L	0.019324962	0.019324962	11012	11446	163.4155617	NA	NA	NA	NA	NA	NA
GRP07CSa	07S	7	Group	Control	1	1	07/06/2021	1	11:51	11.85	1	S	16	L	0.084244142	0.084244142	10180	12053	138.7488932	NA	NA	NA	NA	NA	NA
GRP03PLa	03L	3	Group	Predator	1	1	07/06/2021	1	12:31	12.52	1	L	34	L	0.073822504	0.073822504	10363	12015	112.7084667	90	113.5669906	117.7005674	42.89655551	0.676666667	1311.626298
GRP03PMa	03M	3	Group	Predator	1	1	07/06/2021	1	12:31	12.52	1	M	27	L	0.103813937	0.103813937	10057	12387	128.4041862	90	114.6272805	120.0896443	43.30541692	0.686296296	1298.150685
GRP03PSa	03S	3	Group	Predator	1	1	07/06/2021	1	12:31	12.52	1	S	21	L	0.073018143	0.073018143	10372	12006	120.67757	90	116.4613605	122.0440906	41.73988358	0.71037037	1283.981935
GRP08CLa	08L	8	Group	Control	1	1	07/06/2021	1	12:31	12.52	1	L	31	R	0.008593437	-0.008593437	11326	11133	148.6608562	NA	NA	NA	NA	NA	NA
GRP08CMa	08M	8	Group	Control	1	1	07/06/2021	1	12:31	12.52	1	M	25	R	0.029213684	-0.029213684	11538	10883	162.7502504	NA	NA	NA	NA	NA	NA
GRP08CSa	08S	8	Group	Control	1	1	07/06/2021	1	12:31	12.52	1	S	20	R	0.020340798	0.020340798	10981	11437	171.1613594	NA	NA	NA	NA	NA	NA
GRP01PLa	01L	1	Group	Predator	1	1	07/06/2021	1	13:07	13.12	1	L	28	R	0.03922714	-0.03922714	11564	10691	50.73773571	100	146.4342581	150.4701384	23.21577022	0.933333333	26.6769587
GRP01PMa	01M	1	Group	Predator	1	1	07/06/2021	1	13:07	13.12	1	M	24	R	0.081908673	-0.081908673	12119	10284	60.80036809	100	140.8414244	140.8044929	23.40949767	0.968518519	26.00451467
GRP01PSa	01S	1	Group	Predator	1	1	07/06/2021	1	13:07	13.12	1	S	19	R	0.102324339	-0.102324339	12378	10080	73.5639513	100	143.1726422	143.8277095	22.99790311	0.975185185	25.86826347
GRP05CLa	05L	5	Group	Control	1	1	07/06/2021	1	13:07	13.12	1	L	32	L	0.034666904	0.034666904	10846	11625	113.7359002	NA	NA	NA	NA	NA	NA
GRP05CMa	05M	5	Group	Control	1	1	07/06/2021	1	13:07	13.12	1	M	28	L	0.005973609	0.005973609	11149	11283	129.0537205	NA	NA	NA	NA	NA	NA
GRP05CSa	05S	5	Group	Control	1	1	07/06/2021	1	13:07	13.12	1	S	19	L	0.033813846	0.033813846	10858	11618	129.6183982	NA	NA	NA	NA	NA	NA
IND11PMa	11M	11	Individual	Predator	1	1	08/06/2021	2	09:16	9.27	1	M	27	R	0.047398018	0.047398018	10672	11734	159.1845747	80	117.2966133	123.4609032	43.20570397	0.702592593	488.7913723
IND14CMa	14M	14	Individual	Control	1	1	08/06/2021	2	09:16	9.27	1	M	24	L	0.170192215	0.170192215	8591	12115	70.85310147	NA	NA	NA	NA	NA	NA
IND11PLa	11L	11	Individual	Predator	1	1	08/06/2021	2	09:52	9.87	1	L	32	R	0.237536135	0.237536135	8572	13913	137.3361066	80	122.0624047	130.2881032	42.13757386	0.752222222	637.2828508
IND14CLa	14L	14	Individual	Control	1	1	08/06/2021	2	09:52	9.87	1	L	31	L	0.010160245	-0.010160245	7407	7258	22.27612695	NA	NA	NA	NA	NA	NA
IND11PSa	11S	11	Individual	Predator	1	1	08/06/2021	2	10:20	10.33	1	S	22	R	0.38377691	0.38377691	6784	15234	147.657199	95	121.0296998	127.0866402	39.58947056	0.754074074	437.8249337
IND14CSa	14S	14	Individual	Control	1	1	08/06/2021	2	10:20	10.33	1	S	19	L	0.613969442	0.613969442	4333	18116	201.2018905	NA	NA	NA	NA	NA	NA
IND10PMa	10M	10	Individual	Predator	1	1	08/06/2021	2	11:06	11.1	1	M	27	L	0.017121455	-0.017121455	11406	11022	102.9826097	105	119.5299658	124.591365	40.14415964	0.755555556	1001.835067
IND15CMa	15M	15	Individual	Control	1	1	08/06/2021	2	11:06	11.1	1	M	25	R	0.247219998	0.247219998	8462	14020	137.0845086	NA	NA	NA	NA	NA	NA
IND10PSa	10S	10	Individual	Predator	1	1	08/06/2021	2	11:40	11.67	1	S	17	L	0.10551817	-0.10551817	12321	9969	144.7235751	100	121.9583691	127.3014576	39.10214171	0.753333333	745.6660413
IND15CSa	15S	15	Individual	Control	1	1	08/06/2021	2	11:40	11.67	1	S	22	R	0.323969271	-0.323969271	14563	7436	113.2627683	NA	NA	NA	NA	NA	NA
IND10PLa	10L	10	Individual	Predator	1	1	08/06/2021	2	12:13	12.22	1	L	35	L	0.158866661	0.158866661	9292	12802	108.2505079	80	119.1216991	124.2177425	42.37921213	0.722222222	1104.418087
IND15CLa	15L	15	Individual	Control	1	1	08/06/2021	2	12:13	12.22	1	L	30	R	0.086093904	0.086093904	10180	12098	123.5519943	NA	NA	NA	NA	NA	NA
IND09PLa	09L	9	Individual	Predator	1	1	08/06/2021	2	12:49	12.82	1	L	32	R	0.032350827	-0.032350827	11488	10768	88.14481413	90	118.7266534	126.9276358	43.66631362	0.711481481	597.8595318
IND16CLa	16L	16	Individual	Control	1	1	08/06/2021	2	12:49	12.82	1	L	31	L	0.19534317	-0.19534317	13245	8916	125.7590387	NA	NA	NA	NA	NA	NA
IND09PMa	09M	9	Individual	Predator	1	1	08/06/2021	2	13:23	13.38	1	M	27	R	0.005195899	0.005195899	10626	10737	41.201933	80	119.486208	121.8716637	39.45603669	0.746296296	706.9236471
IND16CMa	16M	16	Individual	Control	1	1	08/06/2021	2	13:23	13.38	1	M	26	L	0.06266831	-0.06266831	11641	10268	131.5565582	NA	NA	NA	NA	NA	NA
IND09PSa	09S	9	Individual	Predator	1	1	08/06/2021	2	13:57	13.95	1	S	21	R	0.100971393	-0.100971393	12354	10088	111.1937693	70	120.5337463	126.8147829	40.68308015	0.755185185	237.9287305
IND16CSa	16S	16	Individual	Control	1	1	08/06/2021	2	13:57	13.95	1	S	22	L	0.050815474	0.050815474	10563	11694	92.20612788	NA	NA	NA	NA	NA	NA
IND12PSa	12S	12	Individual	Predator	1	1	08/06/2021	2	14:32	14.53	1	S	21	L	0.004993477	0.004993477	11059	11170	77.86395015	90	121.6893558	123.6864414	34.13453968	0.812222222	680.2309985
IND13CSa	13S	13	Individual	Control	1	1	08/06/2021	2	14:32	14.53	1	S	22	R	0.048069205	-0.048069205	11752	10674	121.5995875	NA	NA	NA	NA	NA	NA
IND12PMa	12M	12	Individual	Predator	1	1	08/06/2021	2	15:09	15.15	1	M	27	L	0.088410403	0.088410403	10182	12157	117.5852096	75	118.0983162	125.7556271	43.81966168	0.735555556	1291.129333
IND13CMa	13M	13	Individual	Control	1	1	08/06/2021	2	15:09	15.15	1	M	25	R	0.11383098	-0.11383098	12422	9883	125.0112452	NA	NA	NA	NA	NA	NA
IND12PLa	12L	12	Individual	Predator	1	1	08/06/2021	2	15:47	15.78	1	L	34	L	0.059697256	-0.059697256	11201	9939	76.11578423	75	113.1994974	107.1343383	35.48377849	0.79962963	1172.640178
IND13CLa	13L	13	Individual	Control	1	1	08/06/2021	2	15:47	15.78	1	L	30	R	0.037360415	-0.037360415	11287	10474	87.34544521	NA	NA	NA	NA	NA	NA
IND01CMa	01M	1	Individual	Control	1	2	09/06/2021	3	09:00	9	1	M	24	R	0.057457494	0.057457494	10228	11475	82.05126745	NA	NA	NA	NA	NA	NA
IND05PMa	05M	5	Individual	Predator	1	2	09/06/2021	3	09:00	9	1	M	28	L	0.360837603	-0.360837603	15272	7173	120.2441282	90	116.80895	120.2071265	42.2510978	0.728888889	1329.795918
IND01CSa	01S	1	Individual	Control	1	2	09/06/2021	3	09:32	9.53	1	S	19	R	0.088363636	0.088363636	10028	11972	78.07123614	NA	NA	NA	NA	NA	NA
IND05PSa	05S	5	Individual	Predator	1	2	09/06/2021	3	09:32	9.53	1	S	19	L	0.040935673	0.040935673	10742	11659	121.6841782	90	118.8441731	127.0317107	43.04284013	0.752222222	853.2267658
IND01CLa	01L	1	Individual	Control	1	2	09/06/2021	3	10:06	10.1	1	L	28	R	0.016766715	0.016766715	9500	9824	47.20393664	NA	NA	NA	NA	NA	NA
IND05PLa	05L	5	Individual	Predator	1	2	09/06/2021	3	10:06	10.1	1	L	32	L	0.025943609	0.025943609	10813	11389	81.56614974	85	116.8368554	124.8005648	41.24263311	0.701481481	793.8033395
IND03CSa	03S	3	Individual	Control	1	2	09/06/2021	3	10:42	10.7	1	S	21	L	0.258861141	0.258861141	7998	13585	101.4211489	NA	NA	NA	NA	NA	NA
IND08PSa	08S	8	Individual	Predator	1	2	09/06/2021	3	10:42	10.7	1	S	20	R	0.066411358	-0.066411358	11417	9995	129.3111189	85	119.271589	125.0137808	41.06105124	0.704444444	1346.071569
IND03CLa	03L	3	Individual	Control	1	2	09/06/2021	3	11:17	11.28	1	L	34	L	0.011668901	0.011668901	9952	10187	94.78012269	NA	NA	NA	NA	NA	NA
IND08PLa	08L	8	Individual	Predator	1	2	09/06/2021	3	11:17	11.28	1	L	31	R	0.083489765	-0.083489765	12121	10253	106.1485695	75.5	113.7059892	121.05513	45.76222585	0.651481481	1120.912394
IND03CMa	03M	3	Individual	Control	1	2	09/06/2021	3	11:50	11.83	1	M	27	L	0.034218425	0.034218425	10457	11198	65.86411052	NA	NA	NA	NA	NA	NA
IND08PMa	08M	8	Individual	Predator	1	2	09/06/2021	3	11:50	11.83	1	M	25	R	0.033703837	-0.033703837	11532	10780	121.2723637	95	113.9735537	119.0462326	44.93792146	0.666543164	537.9639456
IND04CSa	04S	4	Individual	Control	1	2	09/06/2021	3	12:31	12.52	1	S	18	R	0.121460268	0.121460268	9602	12257	72.92970933	NA	NA	NA	NA	NA	NA
IND06PSa	06S	6	Individual	Predator	1	2	09/06/2021	3	12:31	12.52	1	S	22	L	0.088395326	-0.088395326	12202	10220	83.56183923	70	115.5846735	119.832706	43.19472288	0.705555556	1063.921423
IND04CMa	04M	4	Individual	Control	1	2	09/06/2021	3	13:05	13.08	1	M	24	R	0.149957798	0.149957798	9064	12262	122.1021568	NA	NA	NA	NA	NA	NA
IND06PMa	06M	6	Individual	Predator	1	2	09/06/2021	3	13:05	13.08	1	M	29	L	0.103259631	0.103259631	9835	12100	88.47592699	110	119.4686741	124.9463442	41.38345063	0.71037037	880.8682635
IND02CLa	02L	2	Individual	Control	1	2	09/06/2021	3	14:21	14.35	1	L	31	L	0.124518843	0.124518843	9780	12562	70.14789811	NA	NA	NA	NA	NA	NA
IND07PLa	07L	7	Individual	Predator	1	2	09/06/2021	3	14:21	14.35	1	L	32	R	0.229360245	0.229360245	8667	13826	107.6557845	75	121.1718961	125.4091041	41.65703488	0.753333333	662.9788811
IND02CMa	02M	2	Individual	Control	1	2	09/06/2021	3	14:51	14.85	1	M	24	L	0.114812665	-0.114812665	12482	9911	90.31752697	NA	NA	NA	NA	NA	NA
IND07PMa	07M	7	Individual	Predator	1	2	09/06/2021	3	14:51	14.85	1	M	26	R	0.170505618	-0.170505618	12501	8859	101.0484409	70	128.4042779	142.4456835	42.98579597	0.777407407	861.7959184
IND02CSa	02S	2	Individual	Control	1	2	09/06/2021	3	15:25	15.42	1	S	21	L	0.552870091	0.552870091	4958	17219	187.9787276	NA	NA	NA	NA	NA	NA
IND07PSa	07S	7	Individual	Predator	1	2	09/06/2021	3	15:25	15.42	1	S	16	R	0.13079715	0.13079715	9699	12618	63.11761445	85	116.8177833	118.3586158	38.53138714	0.757037037	494.1781588
IND04CLa	04L	4	Individual	Control	1	2	09/06/2021	3	15:43	15.72	1	L	32	R	0.087932731	-0.087932731	12162	10196	90.53514493	NA	NA	NA	NA	NA	NA
IND06PLa	06L	6	Individual	Predator	1	2	09/06/2021	3	15:43	15.72	1	L	32	L	0.062000335	-0.062000335	9498	8389	14.30918607	80	115.966954	121.8131486	45.83758808	0.681851852	1125.683587
GRP11CLa	11L	11	Group	Control	1	2	10/06/2021	4	12:50	12.83	1	L	32	L	0.125628588	0.125628588	9824	12647	124.4512794	NA	NA	NA	NA	NA	NA
GRP11CMa	11M	11	Group	Control	1	2	10/06/2021	4	12:50	12.83	1	M	27	L	0.044113065	0.044113065	10737	11728	147.8344628	NA	NA	NA	NA	NA	NA
GRP11CSa	11S	11	Group	Control	1	2	10/06/2021	4	12:50	12.83	1	S	22	L	0.064303527	0.064303527	10506	11950	124.9886138	NA	NA	NA	NA	NA	NA
GRP13PLa	13L	13	Group	Predator	1	2	10/06/2021	4	12:50	12.83	1	L	30	R	0.052711178	-0.052711178	11833	10648	175.3975268	90	124.1925652	134.011652	41.96413147	0.747407407	765.1382488
GRP13PMa	13M	13	Group	Predator	1	2	10/06/2021	4	12:50	12.83	1	M	25	R	0.017440564	-0.017440564	11405	11014	138.7460554	90	121.1896722	131.1377077	43.75190813	0.716666667	763.9647239
GRP13PSa	13S	13	Group	Predator	1	2	10/06/2021	4	12:50	12.83	1	S	22	R	0.072836485	-0.072836485	12056	10419	159.2831638	90	124.7263815	134.3400955	41.57888706	0.731481481	781.0348883
GRP12CLa	12L	12	Group	Control	1	2	10/06/2021	4	13:27	13.45	1	L	34	R	0.03973982	0.03973982	10777	11669	106.8690123	NA	NA	NA	NA	NA	NA
GRP12CMa	12M	12	Group	Control	1	2	10/06/2021	4	13:27	13.45	1	M	27	R	0.071844833	-0.071844833	12047	10432	111.7372951	NA	NA	NA	NA	NA	NA
GRP12CSa	12S	12	Group	Control	1	2	10/06/2021	4	13:27	13.45	1	S	21	R	0.009964413	0.009964413	11128	11352	113.4491888	NA	NA	NA	NA	NA	NA
GRP15PLa	15L	15	Group	Predator	1	2	10/06/2021	4	13:27	13.45	1	L	30	L	0.256608812	0.256608812	8352	14118	92.71533038	95	116.975024	121.2214191	41.02698235	0.717777778	928.143982
GRP15PMa	15M	15	Group	Predator	1	2	10/06/2021	4	13:27	13.45	1	M	25	L	0.084297668	0.084297668	10287	12181	117.0426584	95	115.2448001	119.7553104	41.20574865	0.646666667	996.9230769
GRP15PSa	15S	15	Group	Predator	1	2	10/06/2021	4	13:27	13.45	1	S	22	L	0.154920804	0.154920804	9497	12979	125.4064336	95	115.1300607	121.0346557	42.28011236	0.685555556	944.7938931
GRP10CLa	10L	10	Group	Control	1	2	10/06/2021	4	14:05	14.08	1	L	35	L	0.044232823	0.044232823	10739	11733	111.9907164	NA	NA	NA	NA	NA	NA
GRP10CMa	10M	10	Group	Control	1	2	10/06/2021	4	14:05	14.08	1	M	27	L	0.130396084	-0.130396084	12700	9770	105.1154419	NA	NA	NA	NA	NA	NA
GRP10CSa	10S	10	Group	Control	1	2	10/06/2021	4	14:05	14.08	1	S	17	L	0.040638089	0.040638089	10765	11677	131.9368064	NA	NA	NA	NA	NA	NA
GRP16PLa	16L	16	Group	Predator	1	2	10/06/2021	4	14:05	14.08	1	L	31	R	0.113701322	0.113701322	9923	12469	83.27902988	80	118.272068	124.8510696	43.20791836	0.693333333	701.5457413
GRP16PMa	16M	16	Group	Predator	1	2	10/06/2021	4	14:05	14.08	1	M	26	R	0.003654515	0.003654515	11178	11260	87.59153511	80	118.8230334	126.0512473	43.43624856	0.697777778	695.2403283
GRP16PSa	16S	16	Group	Predator	1	2	10/06/2021	4	14:05	14.08	1	S	22	R	0.108017966	0.108017966	10029	12458	104.0917469	80	118.805231	125.2453946	43.18651527	0.702222222	695.784122
GRP09CLa	09L	9	Group	Control	1	2	10/06/2021	4	14:40	14.67	1	L	32	R	0.039213007	-0.039213007	11409	10548	53.01015664	NA	NA	NA	NA	NA	NA
GRP09CMa	09M	9	Group	Control	1	2	10/06/2021	4	14:40	14.67	1	M	27	R	0.178191214	0.178191214	7951	11399	57.9626972	NA	NA	NA	NA	NA	NA
GRP09CSa	09S	9	Group	Control	1	2	10/06/2021	4	14:40	14.67	1	S	21	R	0.047747505	-0.047747505	11652	10590	87.97559056	NA	NA	NA	NA	NA	NA
GRP14PLa	14L	14	Group	Predator	1	2	10/06/2021	4	14:40	14.67	1	L	31	L	0.031484665	-0.031484665	11401	10705	45.98024832	75	117.588966	123.7235833	40.46576912	0.66037037	578.5078036
GRP14PMa	14M	14	Group	Predator	1	2	10/06/2021	4	14:40	14.67	1	M	24	L	0.042823444	-0.042823444	11494	10550	43.61371446	75	115.1961872	115.481366	40.67196627	0.635555556	591.5687038
GRP14PSa	14S	14	Group	Predator	1	2	10/06/2021	4	14:40	14.67	1	S	19	L	0.294682554	0.294682554	7932	14560	122.1468815	75	119.6791846	125.852663	41.55563271	0.727777778	571.9759127
GRP01CLa	01L	1	Group	Control	1	3	11/06/2021	5	10:41	10.68	1	L	28	R	0.06085871	0.06085871	10532	11897	64.54710603	NA	NA	NA	NA	NA	NA
GRP01CMa	01M	1	Group	Control	1	3	11/06/2021	5	10:41	10.68	1	M	24	R	0.061920057	0.061920057	10514	11902	67.05544743	NA	NA	NA	NA	NA	NA
GRP01CSa	01S	1	Group	Control	1	3	11/06/2021	5	10:41	10.68	1	S	19	R	0.040934103	0.040934103	10719	11634	80.8309685	NA	NA	NA	NA	NA	NA
GRP06PLa	06L	6	Group	Predator	1	3	11/06/2021	5	10:41	10.68	1	L	32	L	0.058475271	0.058475271	10337	11621	94.55019737	70	113.0738559	114.8724248	39.57425297	0.682222222	767.9685157
GRP06PMa	06M	6	Group	Predator	1	3	11/06/2021	5	10:41	10.68	1	M	29	L	0.05753571	0.05753571	10590	11883	111.8529748	70	115.3035716	117.2785637	37.31847409	0.706296296	783.8332058
GRP06PSa	06S	6	Group	Predator	1	3	11/06/2021	5	10:41	10.68	1	S	22	L	0.078419127	0.078419127	10330	12088	85.90704763	70	113.9087105	116.3490939	36.70507185	0.71962963	776.996587
GRP04CLa	04L	4	Group	Control	1	3	11/06/2021	5	11:17	11.28	1	L	32	L	0.083325899	0.083325899	10275	12143	100.5798452	NA	NA	NA	NA	NA	NA
GRP04CMa	04M	4	Group	Control	1	3	11/06/2021	5	11:17	11.28	1	M	24	L	0.010741186	0.010741186	11098	11339	103.6828856	NA	NA	NA	NA	NA	NA
GRP04CSa	04S	4	Group	Control	1	3	11/06/2021	5	11:17	11.28	1	S	18	L	0.008507416	-0.008507416	11321	11130	83.42277308	NA	NA	NA	NA	NA	NA
GRP05PLa	05L	5	Group	Predator	1	3	11/06/2021	5	11:17	11.28	1	L	32	R	0.031092923	-0.031092923	11590	10891	112.7751107	80	116.2543944	127.2191328	46.52797438	0.695555556	539.5927602
GRP05PMa	05M	5	Group	Predator	1	3	11/06/2021	5	11:17	11.28	1	M	28	R	0.033643777	-0.033643777	11598	10843	144.0793553	80	114.6749681	123.7309213	45.924668	0.657777778	557.0260802
GRP05PSa	05S	5	Group	Predator	1	3	11/06/2021	5	11:17	11.28	1	S	19	R	0.014845764	0.014845764	11082	11416	149.6381241	80	114.4351241	120.1272587	45.12729161	0.673333333	546.8093237
GRP03CLa	03L	3	Group	Control	1	3	11/06/2021	5	12:00	12	1	L	34	R	0.349892589	0.349892589	7263	15081	127.4214553	NA	NA	NA	NA	NA	NA
GRP03CMa	03M	3	Group	Control	1	3	11/06/2021	5	12:00	12	1	M	27	R	0.298248741	0.298248741	7874	14567	105.5712254	NA	NA	NA	NA	NA	NA
GRP03CSa	03S	3	Group	Control	1	3	11/06/2021	5	12:00	12	1	S	21	R	0.39629216	0.39629216	6757	15628	112.7091718	NA	NA	NA	NA	NA	NA
GRP08PLa	08L	8	Group	Predator	1	3	11/06/2021	5	12:00	12	1	L	31	L	0.002668564	-0.002668564	11272	11212	140.8294367	100	117.7494701	121.9230257	38.94770065	0.711481481	1061.993021
GRP08PMa	08M	8	Group	Predator	1	3	11/06/2021	5	12:00	12	1	M	25	L	0.061035786	-0.061035786	11934	10561	202.175701	100	121.0404894	125.9848944	38.55368806	0.752962963	1057.074489
GRP08PSa	08S	8	Group	Predator	1	3	11/06/2021	5	12:00	12	1	S	20	L	0.044580886	-0.044580886	11739	10737	178.9767794	100	118.8259002	124.7497445	41.50530159	0.717037037	1063.642718
GRP02CLa	02L	2	Group	Control	1	3	11/06/2021	5	12:38	12.63	1	L	31	L	0.085195406	0.085195406	10276	12190	80.37197033	NA	NA	NA	NA	NA	NA
GRP02CMa	02M	2	Group	Control	1	3	11/06/2021	5	12:38	12.63	1	M	24	L	0.065693431	0.065693431	10496	11972	103.5766646	NA	NA	NA	NA	NA	NA
GRP02CSa	02S	2	Group	Control	1	3	11/06/2021	5	12:38	12.63	1	S	21	L	0.072561441	0.072561441	10321	11936	91.58163224	NA	NA	NA	NA	NA	NA
GRP07PLa	07L	7	Group	Predator	1	3	11/06/2021	5	12:38	12.63	1	L	32	R	0.033400044	-0.033400044	11618	10867	134.1559506	90	120.0611005	126.5382756	40.92630668	0.737777778	920.5793743
GRP07PMa	07M	7	Group	Predator	1	3	11/06/2021	5	12:38	12.63	1	M	26	R	0.048195452	-0.048195452	11777	10694	140.7706637	90	118.6132915	125.6490418	42.09746384	0.706666667	935.3924647
GRP07PSa	07S	7	Group	Predator	1	3	11/06/2021	5	12:38	12.63	1	S	16	R	0.046190815	-0.046190815	11755	10717	147.5595663	90	117.5191726	122.72589	42.0233875	0.703333333	931.3716295
IND12CSa	12S	12	Individual	Control	1	3	12/06/2021	6	09:51	9.85	1	S	21	L	0.0654102	-0.0654102	11532	10116	74.79228712	NA	NA	NA	NA	NA	NA
IND16PSa	16S	16	Individual	Predator	1	3	12/06/2021	6	09:51	9.85	1	S	22	R	0.031761763	0.031761763	10258	10931	81.23217371	90	121.4157882	124.3233978	40.55765911	0.71962963	1155.047695
IND12CMa	12M	12	Individual	Control	1	3	12/06/2021	6	10:28	10.47	1	M	27	L	0.027640098	0.027640098	10888	11507	114.0029082	NA	NA	NA	NA	NA	NA
IND16PMa	16M	16	Individual	Predator	1	3	12/06/2021	6	10:28	10.47	1	M	26	R	0.209368281	-0.209368281	13219	8642	103.7987118	100	122.5740724	124.2733922	32.79000327	0.821851852	401.4263685
IND12CLa	12L	12	Individual	Control	1	3	12/06/2021	6	11:00	11	1	L	34	L	0.066335449	0.066335449	10148	11590	89.31567976	NA	NA	NA	NA	NA	NA
IND16PLa	16L	16	Individual	Predator	1	3	12/06/2021	6	11:00	11	1	L	31	R	0.075158043	-0.075158043	11480	9875	84.90411163	90	119.4674859	129.959343	41.58877325	0.717037037	619.3092979
IND09CLa	09L	9	Individual	Control	1	3	12/06/2021	6	11:33	11.55	1	L	32	R	0.290675569	0.290675569	7649	13918	99.6913598	NA	NA	NA	NA	NA	NA
IND14PLa	14L	14	Individual	Predator	1	3	12/06/2021	6	11:33	11.55	1	L	31	L	0.061302307	-0.061302307	10855	9601	57.91244262	75	124.4460732	131.764467	40.69820014	0.782592593	1042.105263
IND09CSa	09S	9	Individual	Control	1	3	12/06/2021	6	12:06	12.1	1	S	21	R	0.018618944	-0.018618944	11270	10858	95.14255611	NA	NA	NA	NA	NA	NA
IND14PSa	14S	14	Individual	Predator	1	3	12/06/2021	6	12:06	12.1	1	S	19	L	0.092896663	-0.092896663	12247	10165	166.1951223	90	119.1979511	125.7581865	43.40171402	0.734814815	808.795539
IND09CMa	09M	9	Individual	Control	1	3	12/06/2021	6	12:38	12.63	1	M	27	R	0.11736108	0.11736108	9713	12296	97.24977354	NA	NA	NA	NA	NA	NA
IND14PMa	14M	14	Individual	Predator	1	3	12/06/2021	6	12:38	12.63	1	M	24	L	0.118840315	-0.118840315	12272	9665	52.21372827	100	108.7428582	105.0492038	38.65729833	0.652222222	544.8035582
IND10CLa	10L	10	Individual	Control	1	3	12/06/2021	6	13:14	13.23	1	L	35	L	0.334386424	0.334386424	7374	14783	91.12470116	NA	NA	NA	NA	NA	NA
IND15PLa	15L	15	Individual	Predator	1	3	12/06/2021	6	13:14	13.23	1	L	30	R	0.025144895	0.025144895	10933	11497	75.34442963	90	115.0490377	132.5024005	49.64491921	0.664444444	423.6902557
IND10CMa	10M	10	Individual	Control	1	3	12/06/2021	6	13:46	13.77	1	M	27	L	0.184316896	-0.184316896	13185	9081	104.3301748	NA	NA	NA	NA	NA	NA
IND15PMa	15M	15	Individual	Predator	1	3	12/06/2021	6	13:46	13.77	1	M	25	R	0.455240466	-0.455240466	16370	6128	163.5071127	70	114.8116329	123.2323758	46.07625755	0.689259259	253.3086053
IND10CSa	10S	10	Individual	Control	1	3	12/06/2021	6	14:24	14.4	1	S	17	L	0.057934742	-0.057934742	11413	10163	119.0914633	NA	NA	NA	NA	NA	NA
IND15PSa	15S	15	Individual	Predator	1	3	12/06/2021	6	14:24	14.4	1	S	22	R	0.232913669	0.232913669	8530	13710	149.1991605	90	115.4733117	120.6534939	41.86570725	0.69962963	941.220339
IND11CMa	11M	11	Individual	Control	1	3	12/06/2021	6	15:00	15	1	M	27	R	0.184577966	-0.184577966	13150	9052	133.7429814	NA	NA	NA	NA	NA	NA
IND13PMa	13M	13	Individual	Predator	1	3	12/06/2021	6	15:00	15	1	M	25	L	0.240406925	-0.240406925	13900	8512	111.6676593	80	126.4985053	133.7504205	37.36662245	0.814074074	711.1967395
IND11CSa	11S	11	Individual	Control	1	3	12/06/2021	6	15:30	15.5	1	S	22	R	0.062502788	0.062502788	10507	11908	131.8554405	NA	NA	NA	NA	NA	NA
IND13PSa	13S	13	Individual	Predator	1	3	12/06/2021	6	15:30	15.5	1	S	22	L	0.167346939	-0.167346939	13013	9282	146.7610414	80	116.9823374	123.5308776	40.25563108	0.738888889	463.9051501
IND11CLa	11L	11	Individual	Control	1	3	12/06/2021	6	16:07	16.12	1	L	32	R	0.070773525	0.070773525	9322	10742	116.2145467	NA	NA	NA	NA	NA	NA
IND13PLa	13L	13	Individual	Predator	1	3	12/06/2021	6	16:07	16.12	1	L	30	L	0.096424411	0.096424411	10083	12235	138.731561	75	119.1035596	126.0326467	41.19387834	0.742222222	697.1736705
IND03PSa	03S	3	Individual	Predator	1	4	13/06/2021	7	09:23	9.38	1	S	21	L	0.281561386	0.281561386	7859	14019	104.8953326	85	120.6509372	122.3236672	37.1476779	0.79962963	323.2748974
IND08CSa	08S	8	Individual	Control	1	4	13/06/2021	7	09:23	9.38	1	S	20	R	0.22586021	-0.22586021	12505	7897	58.18007948	NA	NA	NA	NA	NA	NA
IND03PLa	03L	3	Individual	Predator	1	4	13/06/2021	7	09:57	9.95	1	L	34	L	0.063248842	-0.063248842	11137	9812	83.87764749	80	101.4226798	113.8233217	52.01971359	0.604444444	616.3616154
IND08CLa	08L	8	Individual	Control	1	4	13/06/2021	7	09:57	9.95	1	L	31	R	0.027975814	0.027975814	10771	11391	112.0081171	NA	NA	NA	NA	NA	NA
IND03PMa	03M	3	Individual	Predator	1	4	13/06/2021	7	10:29	10.48	1	M	27	L	0.016721802	0.016721802	10849	11218	102.1435444	90	126.2815047	134.6213508	35.90042414	0.806296296	261.1777861
IND08CMa	08M	8	Individual	Control	1	4	13/06/2021	7	10:29	10.48	1	M	25	R	0.049752823	0.049752823	10476	11573	97.93626091	NA	NA	NA	NA	NA	NA
IND02PLa	02L	2	Individual	Predator	1	4	13/06/2021	7	11:05	11.08	1	L	31	R	0.147072174	-0.147072174	12635	9395	63.5450181	100	118.8205126	138.2765332	49.40457629	0.706296296	376.8729159
IND06CLa	06L	6	Individual	Control	1	4	13/06/2021	7	11:05	11.08	1	L	32	L	0.059173618	0.059173618	9643	10856	91.67754748	NA	NA	NA	NA	NA	NA
IND02PSa	02S	2	Individual	Predator	1	4	13/06/2021	7	11:40	11.67	1	S	21	R	0.103739662	0.103739662	9970	12278	128.7758012	90	118.4344635	125.7416146	41.87264141	0.751481481	528.324685
IND06CSa	06S	6	Individual	Control	1	4	13/06/2021	7	11:40	11.67	1	S	22	L	0.089550186	-0.089550186	11881	9928	97.2977112	NA	NA	NA	NA	NA	NA
IND02PMa	02M	2	Individual	Predator	1	4	13/06/2021	7	12:10	12.17	1	M	24	R	0.023257894	0.023257894	10919	11439	84.49946015	75	113.6039192	118.2350221	40.51471837	0.715925926	1279.00704
IND06CMa	06M	6	Individual	Control	1	4	13/06/2021	7	12:10	12.17	1	M	29	L	0.013778031	-0.013778031	10669	10379	90.07453986	NA	NA	NA	NA	NA	NA
IND04PMa	04M	4	Individual	Predator	1	4	13/06/2021	7	12:48	12.8	1	M	24	L	0.05805983	0.05805983	10375	11654	188.5532022	80	117.4965261	119.7450599	39.678636	0.743333333	691.5050167
IND05CMa	05M	5	Individual	Control	1	4	13/06/2021	7	12:48	12.8	1	M	28	R	0.01295684	-0.01295684	11336	11046	73.6606625	80	NA	NA	NA	NA	NA
IND04PLa	04L	4	Individual	Predator	1	4	13/06/2021	7	13:21	13.35	1	L	32	L	0.02829998	-0.02829998	10174	9614	41.96470856	80	119.8346353	121.4606901	34.76143128	0.80962963	189.273536
IND05CLa	05L	5	Individual	Control	1	4	13/06/2021	7	13:21	13.35	1	L	32	R	0.089815213	0.089815213	9531	11412	110.4501479	80	NA	NA	NA	NA	NA
IND04PSa	04S	4	Individual	Predator	1	4	13/06/2021	7	13:54	13.9	1	S	18	L	0.012961026	0.012961026	10852	11137	78.25585499	90	122.5049564	130.6198493	41.19297825	0.756666667	795.3205849
IND05CSa	05S	5	Individual	Control	1	4	13/06/2021	7	13:54	13.9	1	S	19	R	0.165455437	0.165455437	9359	13070	88.88209277	90	NA	NA	NA	NA	NA
IND01PLa	01L	1	Individual	Predator	1	4	13/06/2021	7	14:30	14.5	1	L	28	R	0.133305396	0.133305396	9307	12170	67.59053277	90	109.1579814	119.2245992	43.19785419	0.703333333	618.3623564
IND07CLa	07L	7	Individual	Control	1	4	13/06/2021	7	14:30	14.5	1	L	32	L	0.080288004	0.080288004	10155	11928	81.98673483	NA	NA	NA	NA	NA	NA
IND01PMa	01M	1	Individual	Predator	1	4	13/06/2021	7	15:04	15.07	1	M	24	R	0.213294669	-0.213294669	13598	8817	74.45684027	70	121.7413071	129.0756318	40.1081582	0.776666667	1224.053353
IND07CMa	07M	7	Individual	Control	1	4	13/06/2021	7	15:04	15.07	1	M	26	L	0.168650327	0.168650327	8836	12421	79.24963499	NA	NA	NA	NA	NA	NA
IND01PSa	01S	1	Individual	Predator	1	4	13/06/2021	7	15:34	15.57	1	S	19	R	0.027561334	-0.027561334	11539	10920	97.72926486	90	110.0810763	112.5942913	46.68513702	0.672222222	747.2100778
IND07CSa	07S	7	Individual	Control	1	4	13/06/2021	7	15:34	15.57	1	S	16	L	0.048071991	-0.048071991	11239	10208	63.46792719	NA	NA	NA	NA	NA	NA
GRP11PLa	11L	11	Group	Predator	1	4	14/06/2021	8	09:37	9.62	1	L	32	R	0.033056013	0.033056013	10867	11610	104.6646444	70	124.964788	135.3217674	41.34929262	0.795185185	222.5871766
GRP11PMa	11M	11	Group	Predator	1	4	14/06/2021	8	09:37	9.62	1	M	27	R	0.058650896	0.058650896	10585	11904	110.9333206	70	122.7333965	130.5229434	41.8782196	0.752222222	223.1729323
GRP11PSa	11S	11	Group	Predator	1	4	14/06/2021	8	09:37	9.62	1	S	22	R	0.078831533	0.078831533	10359	12132	104.793854	70	122.994783	133.8598184	43.39179099	0.750740741	225.5471125
GRP15CLa	15L	15	Group	Control	1	4	14/06/2021	8	09:37	9.62	1	L	30	L	0.070817745	0.070817745	10431	12021	105.8376206	NA	NA	NA	NA	NA	NA
GRP15CMa	15M	15	Group	Control	1	4	14/06/2021	8	09:37	9.62	1	M	25	L	0.094023194	0.094023194	10156	12264	135.133221	NA	NA	NA	NA	NA	NA
GRP15CSa	15S	15	Group	Control	1	4	14/06/2021	8	09:37	9.62	1	S	22	L	0.10935123	0.10935123	9953	12397	130.1645534	NA	NA	NA	NA	NA	NA
GRP09PLa	09L	9	Group	Predator	1	4	14/06/2021	8	10:13	10.22	1	L	32	L	0.061635558	-0.061635558	11859	10482	108.2220049	80	119.5180856	126.8663719	42.31784442	0.714814815	1336.042403
GRP09PMa	09M	9	Group	Predator	1	4	14/06/2021	8	10:13	10.22	1	M	27	L	0.069825548	-0.069825548	11989	10424	114.6917639	80	118.6722107	126.7483456	42.85217959	0.728518519	1289.954511
GRP09PSa	09S	9	Group	Predator	1	4	14/06/2021	8	10:13	10.22	1	S	21	L	0.069154384	-0.069154384	12005	10452	136.347095	80	119.0436356	125.9198618	42.92905788	0.715925926	1288.977273
GRP14CLa	14L	14	Group	Control	1	4	14/06/2021	8	10:13	10.22	1	L	31	R	0.005303739	-0.005303739	11278	11159	111.2927303	NA	NA	NA	NA	NA	NA
GRP14CMa	14M	14	Group	Control	1	4	14/06/2021	8	10:13	10.22	1	M	24	R	0.041342977	0.041342977	10736	11662	110.0030455	NA	NA	NA	NA	NA	NA
GRP14CSa	14S	14	Group	Control	1	4	14/06/2021	8	10:13	10.22	1	S	19	R	0.243185557	0.243185557	8510	13979	120.4862631	NA	NA	NA	NA	NA	NA
GRP12PLa	12L	12	Group	Predator	1	4	14/06/2021	8	10:58	10.97	1	L	34	R	0.020773639	-0.020773639	11400	10936	107.3652174	85	122.7043126	124.7186705	35.60250859	0.765555556	435.9330144
GRP12PMa	12M	12	Group	Predator	1	4	14/06/2021	8	10:58	10.97	1	M	27	R	0.024379393	0.024379393	10965	11513	108.3591304	85	122.3906418	125.1242006	37.54736759	0.762962963	433.5130849
GRP12PSa	12S	12	Group	Predator	1	4	14/06/2021	8	10:58	10.97	1	S	21	R	0.00267332	0.00267332	11192	11252	121.5806464	85	121.7173967	123.2962501	36.94466395	0.778148148	423.7674419
GRP16CLa	16L	16	Group	Control	1	4	14/06/2021	8	10:58	10.97	1	L	31	L	0.157617901	-0.157617901	12985	9449	90.86822602	NA	NA	NA	NA	NA	NA
GRP16CMa	16M	16	Group	Control	1	4	14/06/2021	8	10:58	10.97	1	M	26	L	0.106508085	-0.106508085	12420	10029	97.92754188	NA	NA	NA	NA	NA	NA
GRP16CSa	16S	16	Group	Control	1	4	14/06/2021	8	10:58	10.97	1	S	22	L	0.070212956	-0.070212956	12011	10435	100.5239542	NA	NA	NA	NA	NA	NA
GRP10PLa	10L	10	Group	Predator	1	4	14/06/2021	8	11:22	11.37	1	L	35	L	0.090447109	-0.090447109	12231	10202	113.7238523	100	118.5170395	122.7575964	40.79968356	0.703703704	736.3510924
GRP10PMa	10M	10	Group	Predator	1	4	14/06/2021	8	11:22	11.37	1	M	27	L	0.007160329	-0.007160329	11323	11162	132.4668197	100	118.5725396	124.9178318	41.05996475	0.732592593	722.7765237
GRP10PSa	10S	10	Group	Predator	1	4	14/06/2021	8	11:22	11.37	1	S	17	L	0.029288703	0.029288703	10904	11562	152.0781027	100	118.9245294	123.7359299	41.09975413	0.719259259	738.0484057
GRP13CLa	13L	13	Group	Control	1	4	14/06/2021	8	11:22	11.37	1	L	30	R	0.044316508	-0.044316508	11700	10707	93.30759676	NA	NA	NA	NA	NA	NA
GRP13CMa	13M	13	Group	Control	1	4	14/06/2021	8	11:22	11.37	1	M	25	R	0.1184005	-0.1184005	12530	9877	111.9596019	NA	NA	NA	NA	NA	NA
GRP13CSa	13S	13	Group	Control	1	4	14/06/2021	8	11:22	11.37	1	S	22	R	0.02324129	-0.02324129	11469	10948	101.3734344	NA	NA	NA	NA	NA	NA
GRP02PLb	02L	2	Group	Predator	2	5	15/06/2021	9	12:56	12.93	1	L	31	L	0.015943707	-0.015943707	11406	11048	124.8776662	80	116.42445	127.4978832	45.99681831	0.691111111	568.4745763
GRP02PMb	02M	2	Group	Predator	2	5	15/06/2021	9	12:56	12.93	1	M	24	L	0.02530801	-0.02530801	11526	10957	121.291156	80	121.8652282	136.4505918	45.31701931	0.72	576.5087853
GRP02PSb	02S	2	Group	Predator	2	5	15/06/2021	9	12:56	12.93	1	S	21	L	0.257163356	0.257163356	8283	14018	135.3286459	80	116.924132	124.7497427	42.96843421	0.694814815	580.9468822
GRP05CLb	05L	5	Group	Control	2	5	15/06/2021	9	12:56	12.93	1	L	32	R	0.02085004	-0.02085004	11457	10989	99.63755519	NA	NA	NA	NA	NA	NA
GRP05CMb	05M	5	Group	Control	2	5	15/06/2021	9	12:56	12.93	1	M	28	R	0.126075904	-0.126075904	12625	9798	99.44299314	NA	NA	NA	NA	NA	NA
GRP05CSb	05S	5	Group	Control	2	5	15/06/2021	9	12:56	12.93	1	S	19	R	0.032436286	-0.032436286	11586	10858	91.48555599	NA	NA	NA	NA	NA	NA
GRP03PLb	03L	3	Group	Predator	2	5	15/06/2021	9	13:35	13.58	1	L	34	R	0.030404036	-0.030404036	11438	10763	94.40483346	90	119.4948652	122.2274319	35.51144059	0.758148148	342.9702224
GRP03PMb	03M	3	Group	Predator	2	5	15/06/2021	9	13:35	13.58	1	M	27	R	0.05026938	-0.05026938	11794	10665	100.2878972	90	121.6119881	127.9701725	37.30112429	0.751111111	347.1575734
GRP03PSb	03S	3	Group	Predator	2	5	15/06/2021	9	13:35	13.58	1	S	21	R	0.046600731	0.046600731	10700	11746	94.48141827	90	120.8505573	124.5054536	36.51388885	0.757777778	341.5540541
GRP08CLb	08L	8	Group	Control	2	5	15/06/2021	9	13:35	13.58	1	L	31	L	0.028251775	-0.028251775	10937	10336	100.8123339	NA	NA	NA	NA	NA	NA
GRP08CMb	08M	8	Group	Control	2	5	15/06/2021	9	13:35	13.58	1	M	25	L	0.023281393	0.023281393	10656	11164	133.9566786	NA	NA	NA	NA	NA	NA
GRP08CSb	08S	8	Group	Control	2	5	15/06/2021	9	13:35	13.58	1	S	20	L	0.011141167	-0.011141167	11027	10784	148.7863818	NA	NA	NA	NA	NA	NA
GRP01PLb	01L	1	Group	Predator	2	5	15/06/2021	9	14:13	14.22	1	L	28	L	0.212183743	0.212183743	8781	13511	89.26685321	75	119.7276412	129.4096286	45.71078757	0.714444444	721.1652704
GRP01PMb	01M	1	Group	Predator	2	5	15/06/2021	9	14:13	14.22	1	M	24	L	0.051733381	0.051733381	10613	11771	100.7351933	75	118.1253789	126.7339807	42.38052676	0.698518519	736.3063764
GRP01PSb	01S	1	Group	Predator	2	5	15/06/2021	9	14:13	14.22	1	S	19	L	0.084520248	0.084520248	10252	12145	92.410772	75	117.6902674	126.7437641	43.15905188	0.689259259	734.8777648
GRP06CLb	06L	6	Group	Control	2	5	15/06/2021	9	14:13	14.22	1	L	32	R	0.125482625	0.125482625	9513	12243	95.07665471	NA	NA	NA	NA	NA	NA
GRP06CMb	06M	6	Group	Control	2	5	15/06/2021	9	14:13	14.22	1	M	29	R	0.06444276	0.06444276	10489	11934	101.0381802	NA	NA	NA	NA	NA	NA
GRP06CSb	06S	6	Group	Control	2	5	15/06/2021	9	14:13	14.22	1	S	22	R	0.137350899	0.137350899	9691	12777	119.7624259	NA	NA	NA	NA	NA	NA
GRP04PLb	04L	4	Group	Predator	2	5	15/06/2021	9	14:48	14.8	1	L	32	R	0.220787317	0.220787317	8749	13707	106.272763	85	117.1725663	124.8047207	40.70724472	0.734074074	758.3339616
GRP04PMb	04M	4	Group	Predator	2	5	15/06/2021	9	14:48	14.8	1	M	24	R	0.021873747	0.021873747	10978	11469	141.646409	85	115.2306418	120.7448468	41.80547789	0.691851852	758.3339616
GRP04PSb	04S	4	Group	Predator	2	5	15/06/2021	9	14:48	14.8	1	S	18	R	0.00450029	0.00450029	11171	11272	105.4790212	85	118.3977003	125.8024346	43.18376021	0.713703704	769.648049
GRP07CLb	07L	7	Group	Control	2	5	15/06/2021	9	14:48	14.8	1	L	32	L	0.028317008	-0.028317008	11548	10912	123.7785415	NA	NA	NA	NA	NA	NA
GRP07CMb	07M	7	Group	Control	2	5	15/06/2021	9	14:48	14.8	1	M	26	L	0.042576856	-0.042576856	11717	10760	128.3284778	NA	NA	NA	NA	NA	NA
GRP07CSb	07S	7	Group	Control	2	5	15/06/2021	9	14:48	14.8	1	S	16	L	0.06153434	-0.06153434	11886	10508	118.8962771	NA	NA	NA	NA	NA	NA
IND12PSb	12S	12	Individual	Predator	2	5	16/06/2021	10	09:20	9.33	1	S	21	R	0.018453821	-0.018453821	11369	10957	82.85072589	85	115.4637117	123.496241	44.80865163	0.685185185	477.5865922
IND15CSb	15S	15	Individual	Control	2	5	16/06/2021	10	09:20	9.33	1	S	22	L	0.188552945	-0.188552945	13228	9031	126.3572301	NA	NA	NA	NA	NA	NA
IND12PLb	12L	12	Individual	Predator	2	5	16/06/2021	10	09:53	9.88	1	L	34	R	0.185748747	-0.185748747	12780	8776	83.07302082	70	117.9949545	122.4714816	39.1156719	0.71962963	498.8981763
IND15CLb	15L	15	Individual	Control	2	5	16/06/2021	10	09:53	9.88	1	L	30	L	0.069208787	0.069208787	10423	11973	100.1640142	90	NA	NA	NA	NA	NA
IND12PMb	12M	12	Individual	Predator	2	5	16/06/2021	10	10:28	10.47	1	M	27	R	0.086252523	-0.086252523	12109	10186	99.03472655	95	99.8877521	103.2243664	50.66157911	0.562592593	178.988006
IND15CMb	15M	15	Individual	Control	2	5	16/06/2021	10	10:28	10.47	1	M	25	L	0.132259072	0.132259072	9720	12683	163.2452023	NA	NA	NA	NA	NA	NA
IND09PSb	09S	9	Individual	Predator	2	5	16/06/2021	10	11:05	11.08	1	S	21	L	0.215044169	0.215044169	8797	13617	147.1736629	80	121.8200108	127.9191743	39.32858945	0.782222222	802.9844098
IND14CSb	14S	14	Individual	Control	2	5	16/06/2021	10	11:05	11.08	1	S	19	R	0.762623069	0.762623069	2628	19514	134.7071816	NA	NA	NA	NA	NA	NA
IND09PMb	09M	9	Individual	Predator	2	5	16/06/2021	10	11:42	11.7	1	M	27	L	0.063350036	0.063350036	10468	11884	101.9943297	80	116.926625	120.7648394	41.00696691	0.74037037	369.0200445
IND14CMb	14M	14	Individual	Control	2	5	16/06/2021	10	11:42	11.7	1	M	24	R	0.039221089	0.039221089	10460	11314	68.63906444	NA	NA	NA	NA	NA	NA
IND09PLb	09L	9	Individual	Predator	2	5	16/06/2021	10	12:12	12.2	1	L	32	L	0.019623548	0.019623548	11016	11457	130.2813567	90	120.7165052	130.3914903	42.53791785	0.748518519	804.5565863
IND14CLb	14L	14	Individual	Control	2	5	16/06/2021	10	12:12	12.2	1	L	31	R	0.07646901	0.07646901	10326	12036	100.017206	NA	NA	NA	NA	NA	NA
IND11PMb	11M	11	Individual	Predator	2	5	16/06/2021	10	12:27	12.45	1	M	27	R	0.451417904	-0.451417904	16327	6171	192.9710893	90	116.8295517	121.5372042	42.41934185	0.71962963	898.6627043
IND16CMb	16M	16	Individual	Control	2	5	16/06/2021	10	12:27	12.45	1	M	26	L	0.041865974	0.041865974	10516	11435	104.2760094	NA	NA	NA	NA	NA	NA
IND11PLb	11L	11	Individual	Predator	2	5	16/06/2021	10	12:49	12.82	1	L	32	R	0.138530067	0.138530067	9670	12780	99.06414817	80	119.5090931	128.5965722	42.18482722	0.744074074	745.2093368
IND16CLb	16L	16	Individual	Control	2	5	16/06/2021	10	12:49	12.82	1	L	31	L	0.005427136	0.005427136	9896	10004	65.60376052	NA	NA	NA	NA	NA	NA
IND11PSb	11S	11	Individual	Predator	2	5	16/06/2021	10	14:00	14	1	S	22	R	0.078614672	0.078614672	10349	12115	130.8787561	75	119.2579029	125.6750686	41.81660465	0.728888889	551.8306721
IND16CSb	16S	16	Individual	Control	2	5	16/06/2021	10	14:00	14	1	S	22	L	0.132701209	-0.132701209	12603	9650	77.16107156	NA	NA	NA	NA	NA	NA
IND13CSb	13S	13	Individual	Control	2	5	16/06/2021	10	14:35	14.58	1	S	22	R	0.169750993	0.169750993	8569	12073	109.4293083	NA	NA	NA	NA	NA	NA
IND10PMb	10M	101	Individual	Predator	2	5	16/06/2021	10	14:35	14.58	1	M	27	L	0.01458194	-0.01458194	11376	11049	114.3002103	90	120.9009856	133.4142606	45.77298466	0.72	612.7602816
IND13CMb	13M	13	Individual	Control	2	5	16/06/2021	10	15:02	15.03	1	M	25	R	0.334203655	0.334203655	7395	14819	67.0152532	NA	NA	NA	NA	NA	NA
IND10PSb	10S	101	Individual	Predator	2	5	16/06/2021	10	15:02	15.03	1	S	17	L	0.215399044	-0.215399044	13607	8784	156.3347981	90	121.3367532	127.2631344	41.17072044	0.763333333	287.8656716
IND13CLb	13L	13	Individual	Control	2	5	16/06/2021	10	15:45	15.75	1	L	30	R	0.22040055	0.22040055	7941	12431	59.91154506	NA	NA	NA	NA	NA	NA
IND01CLb	01L	1	Individual	Control	2	6	17/06/2021	11	09:21	9.35	1	L	28	R	0.340962729	-0.340962729	15057	7400	88.53856065	NA	NA	NA	NA	NA	NA
IND07PLb	07L	7	Individual	Predator	2	6	17/06/2021	11	09:21	9.35	1	L	32	L	0.158481148	0.158481148	9441	12997	84.5779419	100	118.2601861	121.8844145	38.39004538	0.757777778	486.5802149
IND01CMb	01M	1	Individual	Control	2	6	17/06/2021	11	09:54	9.9	1	M	24	R	0.006053269	0.006053269	9852	9972	85.60779531	NA	NA	NA	NA	NA	NA
IND07PSb	07S	7	Individual	Predator	2	6	17/06/2021	11	09:54	9.9	1	S	16	L	0.12308662	-0.12308662	12473	9739	98.6599807	85	129.6302322	135.2193565	33.34452017	0.86	145.8954394
IND01CSb	01S	1	Individual	Control	2	6	17/06/2021	11	10:24	10.4	1	S	19	R	0.330404059	-0.330404059	14685	7391	79.2771838	NA	NA	NA	NA	NA	NA
IND07PMb	07M	7	Individual	Predator	2	6	17/06/2021	11	10:24	10.4	1	M	26	L	0.102453878	-0.102453878	12310	10022	138.2721465	90	121.7090791	130.9972648	43.47548772	0.757407407	488.2458101
IND02CSb	02S	2	Individual	Control	2	6	17/06/2021	11	11:05	11.08	1	S	21	L	0.30802139	0.30802139	7764	14676	166.932355	NA	NA	NA	NA	NA	NA
IND08PSb	08S	8	Individual	Predator	2	6	17/06/2021	11	11:05	11.08	1	S	20	R	0.261449385	-0.261449385	13290	7781	80.57810674	90	117.7377466	119.5498769	39.87846998	0.68	990.2886929
IND02CMb	02M	2	Individual	Control	2	6	17/06/2021	11	11:40	11.67	1	M	24	L	0.039942939	0.039942939	10768	11664	130.5608062	NA	NA	NA	NA	NA	NA
IND08PMb	08M	8	Individual	Predator	2	6	17/06/2021	11	11:40	11.67	1	M	25	R	0.045456585	0.045456585	10636	11649	140.4991394	85	115.993647	123.7385959	42.07915502	0.703703704	1255.732029
IND02CLb	02L	2	Individual	Control	2	6	17/06/2021	11	12:16	12.27	1	L	31	L	0.234244946	-0.234244946	12456	7728	75.59117236	NA	NA	NA	NA	NA	NA
IND08PLb	08L	8	Individual	Predator	2	6	17/06/2021	11	12:16	12.27	1	L	31	R	0.053413	-0.053413	11636	10456	113.7088825	70	113.439809	115.3700896	40.78377655	0.645925926	555.3728949
IND03CLb	03L	3	Individual	Control	2	6	17/06/2021	11	12:57	12.95	1	L	34	R	0.114163994	0.114163994	9253	11638	133.2322409	NA	NA	NA	NA	NA	NA
IND06PLb	06L	6	Individual	Predator	2	6	17/06/2021	11	12:57	12.95	1	L	32	L	0.015502055	0.015502055	8383	8647	5.480875344	70	90.06048364	82.52308496	34.94576694	0.442962963	430.8929233
IND03CMb	03M	3	Individual	Control	2	6	17/06/2021	11	13:23	13.38	1	M	27	R	0.056925827	0.056925827	10553	11827	92.46891379	NA	NA	NA	NA	NA	NA
IND06PMb	06M	6	Individual	Predator	2	6	17/06/2021	11	13:23	13.38	1	M	29	L	0.073397813	0.073397813	10251	11875	105.5271381	90	117.3946317	125.0026896	41.27519701	0.733703704	791.9732441
IND03CSb	03S	3	Individual	Control	2	6	17/06/2021	11	13:55	13.92	1	S	21	R	0.414873946	0.414873946	6487	15686	77.22194492	NA	NA	NA	NA	NA	NA
IND06PSb	06S	6	Individual	Predator	2	6	17/06/2021	11	13:55	13.92	1	S	22	L	0.008262986	0.008262986	11102	11287	98.77288127	80	120.5851768	128.8253263	41.49772812	0.767037037	1423.660615
IND04CSb	04S	4	Individual	Control	2	6	17/06/2021	11	14:27	14.45	1	S	18	L	0.163315664	-0.163315664	12729	9155	100.7252234	NA	NA	NA	NA	NA	NA
IND05PSb	05S	5	Individual	Predator	2	6	17/06/2021	11	14:27	14.45	1	S	19	R	0.166953061	-0.166953061	12903	9211	123.9015678	85	116.968849	124.2047739	44.18710367	0.699259259	545.4321908
IND04CMb	04M	4	Individual	Control	2	6	17/06/2021	11	15:01	15.02	1	M	24	L	0.069561243	0.069561243	10179	11701	131.4374081	NA	NA	NA	NA	NA	NA
IND05PMb	05M	5	Individual	Predator	2	6	17/06/2021	11	15:01	15.02	1	M	28	R	0.179391017	-0.179391017	13208	9190	77.7669869	85	110.1248794	110.8896035	48.93056704	0.607777778	225.6168951
IND04CLb	04L	4	Individual	Control	2	6	17/06/2021	11	15:32	15.53	1	L	32	L	0.168962103	0.168962103	9232	12986	87.39468011	NA	NA	NA	NA	NA	NA
IND05PLb	05L	5	Individual	Predator	2	6	17/06/2021	11	15:32	15.53	1	L	32	R	0.116343096	0.116343096	9308	11759	108.7001767	85	111.4499453	111.2142557	42.7910407	0.627037037	236.3897516
GRP16PLb	16L	16	Group	Predator	2	6	18/06/2021	12	09:01	9.02	1	L	31	R	0.045985206	0.045985206	10705	11737	86.7769088	90	120.0716321	127.7006174	42.07755593	0.741481481	411.7780294
GRP16PMb	16M	16	Group	Predator	2	6	18/06/2021	12	09:01	9.02	1	M	26	R	0.033446006	0.033446006	10866	11618	117.9641924	90	126.9072758	138.0728299	42.81789711	0.779259259	411.4673708
GRP16PSb	16S	16	Group	Predator	2	6	18/06/2021	12	09:01	9.02	1	S	22	R	0.103957972	0.103957972	10063	12398	124.120626	90	121.5711316	130.0779612	41.33663093	0.723333333	420.0231036
GRP10CMb	10M	101	Group	Control	2	6	18/06/2021	12	09:01	9.02	1	M	27	L	0.04292997	-0.04292997	11661	10701	119.4695419	NA	NA	NA	NA	NA	NA
GRP10CSb	10S	101	Group	Control	2	6	18/06/2021	12	09:01	9.02	1	S	17	L	0.070472952	-0.070472952	11962	10387	110.9184625	NA	NA	NA	NA	NA	NA
GRP09CLb	09L	9	Group	Control	2	6	18/06/2021	12	09:37	9.62	1	L	32	R	0.246829529	0.246829529	8463	14010	95.67285952	NA	NA	NA	NA	NA	NA
GRP09CMb	09M	9	Group	Control	2	6	18/06/2021	12	09:37	9.62	1	M	27	R	0.077081009	0.077081009	10339	12066	85.81024447	NA	NA	NA	NA	NA	NA
GRP09CSb	09S	9	Group	Control	2	6	18/06/2021	12	09:37	9.62	1	S	21	R	0.036690295	0.036690295	10804	11627	94.38365699	NA	NA	NA	NA	NA	NA
GRP15PLb	15L	15	Group	Predator	2	6	18/06/2021	12	09:37	9.62	1	L	30	L	0.192821518	0.192821518	9063	13393	182.3303617	80	117.3574266	122.6702526	41.77408134	0.690740741	592.2557866
GRP15PMb	15M	15	Group	Predator	2	6	18/06/2021	12	09:37	9.62	1	M	25	L	0.21622105	0.21622105	8765	13601	146.0624904	80	116.7395177	121.5108314	43.36840555	0.64962963	612.189781
GRP15PSb	15S	15	Group	Predator	2	6	18/06/2021	12	09:37	9.62	1	S	22	L	0.258377897	0.258377897	8321	14119	162.9843782	80	117.7597896	125.8155801	43.23914083	0.708518519	576.4261168
GRP11CLb	11L	11	Group	Control	2	6	18/06/2021	12	10:15	10.25	1	L	32	L	0.032453638	0.032453638	10852	11580	99.9471565	NA	NA	NA	NA	NA	NA
GRP11CMb	11M	11	Group	Control	2	6	18/06/2021	12	10:15	10.25	1	M	27	L	0.018536672	-0.018536672	11429	11013	105.4137043	NA	NA	NA	NA	NA	NA
GRP11CSb	11S	11	Group	Control	2	6	18/06/2021	12	10:15	10.25	1	S	22	L	0.052429952	0.052429952	10636	11813	107.505789	NA	NA	NA	NA	NA	NA
GRP13PLb	13L	13	Group	Predator	2	6	18/06/2021	12	10:15	10.25	1	L	30	R	0.067784517	-0.067784517	11972	10452	103.4444644	85	120.5247111	119.9460177	34.70095253	0.783333333	337.9535945
GRP13PMb	13M	13	Group	Predator	2	6	18/06/2021	12	10:15	10.25	1	M	25	R	0.033641865	0.033641865	10858	11614	123.7279367	85	124.2086273	126.5974264	34.63054247	0.792222222	340.9363008
GRP13PSb	13S	13	Group	Predator	2	6	18/06/2021	12	10:15	10.25	1	S	22	R	0.005388555	-0.005388555	11288	11167	126.2939137	85	122.6527939	122.6428083	36.11809694	0.780740741	338.0821918
GRP12CLb	12L	12	Group	Control	2	6	18/06/2021	12	10:58	10.97	1	L	34	R	0.04870188	-0.04870188	11714	10626	95.20761494	NA	NA	NA	NA	NA	NA
GRP12CMb	12M	12	Group	Control	2	6	18/06/2021	12	10:58	10.97	1	M	27	R	0.031390534	0.031390534	10877	11582	102.1883185	NA	NA	NA	NA	NA	NA
GRP12CSb	12S	12	Group	Control	2	6	18/06/2021	12	10:58	10.97	1	S	21	R	0.016059573	0.016059573	10967	11325	98.46902382	NA	NA	NA	NA	NA	NA
GRP14PLb	14L	14	Group	Predator	2	6	18/06/2021	12	10:58	10.97	1	L	31	L	0.026007919	-0.026007919	11401	10823	87.02156361	80	120.6378731	130.766595	45.00618945	0.706296296	1013.770368
GRP14PMb	14M	14	Group	Predator	2	6	18/06/2021	12	10:58	10.97	1	M	24	L	0.059908249	-0.059908249	11783	10451	83.76262439	80	115.7181702	123.8548635	43.315905	0.668888889	1025.427367
GRP14PSb	14S	14	Group	Predator	2	6	18/06/2021	12	10:58	10.97	1	S	19	L	0.013694976	-0.013694976	11399	11091	119.9157436	80	121.6247413	130.0001192	43.97787516	0.726666667	1012.619228
GRP02CLb	02L	2	Group	Control	2	7	19/06/2021	13	13:03	13.05	1	L	31	R	0.149728333	-0.149728333	12908	9546	86.23800597	NA	NA	NA	NA	NA	NA
GRP02CMb	02M	2	Group	Control	2	7	19/06/2021	13	13:03	13.05	1	M	24	R	0.071782848	0.071782848	10293	11885	77.75978147	NA	NA	NA	NA	NA	NA
GRP02CSb	02S	2	Group	Control	2	7	19/06/2021	13	13:03	13.05	1	S	21	R	0.103903048	-0.103903048	12388	10056	84.85193735	NA	NA	NA	NA	NA	NA
GRP06PLb	06L	6	Group	Predator	2	7	19/06/2021	13	13:03	13.05	1	L	32	L	0.136824019	-0.136824019	12571	9545	94.99960026	90	117.4775294	122.316515	41.56298602	0.735555556	790.1424721
GRP06PMb	06M	6	Group	Predator	2	7	19/06/2021	13	13:03	13.05	1	M	29	L	0.11677074	-0.11677074	12519	9901	105.2157721	90	117.6620371	122.031464	40.87198584	0.717777778	794.4250871
GRP06PSb	06S	6	Group	Predator	2	7	19/06/2021	13	13:03	13.05	1	S	22	L	0.106636971	-0.106636971	12422	10028	132.0578231	90	116.3341854	121.668372	41.38820383	0.691851852	808.829326
GRP03CLb	03L	3	Group	Control	2	7	19/06/2021	13	13:39	13.65	1	L	34	L	0.126387204	0.126387204	9722	12535	142.2957527	NA	NA	NA	NA	NA	NA
GRP03CMb	03M	3	Group	Control	2	7	19/06/2021	13	13:39	13.65	1	M	27	L	0.084231146	0.084231146	10285	12177	102.4760407	NA	NA	NA	NA	NA	NA
GRP03CSb	03S	3	Group	Control	2	7	19/06/2021	13	13:39	13.65	1	S	21	L	0.0446337	-0.0446337	11714	10713	108.3262121	NA	NA	NA	NA	NA	NA
GRP05PLb	05L	5	Group	Predator	2	7	19/06/2021	13	13:39	13.65	1	L	32	R	0.047466524	-0.047466524	11773	10706	125.6164445	80	118.3588287	125.036057	41.26914394	0.718518519	539.1229385
GRP05PMb	05M	5	Group	Predator	2	7	19/06/2021	13	13:39	13.65	1	M	28	R	0.044414775	-0.044414775	11734	10736	132.59375	80	117.7505552	123.8232419	41.07425301	0.70037037	544.6346081
GRP05PSb	05S	5	Group	Predator	2	7	19/06/2021	13	13:39	13.65	1	S	19	R	0.123126862	-0.123126862	12629	9860	121.0025634	80	118.7325866	123.9353792	40.8086549	0.716296296	544.8409091
GRP04CLb	04L	4	Group	Control	2	7	19/06/2021	13	14:14	14.23	1	L	32	R	0.119807452	0.119807452	9874	12562	100.2746476	NA	NA	NA	NA	NA	NA
GRP04CMb	04M	4	Group	Control	2	7	19/06/2021	13	14:14	14.23	1	M	24	R	0.074586988	0.074586988	10391	12066	126.8356287	NA	NA	NA	NA	NA	NA
GRP04CSb	04S	4	Group	Control	2	7	19/06/2021	13	14:14	14.23	1	S	18	R	0.127932911	0.127932911	9775	12643	111.392757	NA	NA	NA	NA	NA	NA
GRP07PLb	07L	7	Group	Predator	2	7	19/06/2021	13	14:14	14.23	1	L	32	L	0.136007828	0.136007828	9713	12771	147.2299532	85	122.3899819	129.2976719	40.22211775	0.759259259	698.7433762
GRP07PMb	07M	7	Group	Predator	2	7	19/06/2021	13	14:14	14.23	1	M	26	L	0.077032556	0.077032556	10376	12108	160.0187227	85	121.4822852	130.1105415	43.06886127	0.745555556	698.214826
GRP07PSb	07S	7	Group	Predator	2	7	19/06/2021	13	14:14	14.23	1	S	16	L	0.016866183	0.016866183	11046	11425	131.5660825	85	117.1159994	121.9923663	42.23935377	0.727037037	702.4657534
GRP01CLb	01L	1	Group	Control	2	7	19/06/2021	13	14:52	14.87	1	L	28	L	0.109120884	-0.109120884	12446	9997	82.81431892	NA	NA	NA	NA	NA	NA
GRP01CMb	01M	1	Group	Control	2	7	19/06/2021	13	14:52	14.87	1	M	24	L	0.002725039	0.002725039	11162	11223	84.30570245	NA	NA	NA	NA	NA	NA
GRP01CSb	01S	1	Group	Control	2	7	19/06/2021	13	14:52	14.87	1	S	19	L	0.17725872	-0.17725872	13180	9211	76.04782488	NA	NA	NA	NA	NA	NA
GRP08PLb	08L	8	Group	Predator	2	7	19/06/2021	13	14:52	14.87	1	L	31	R	0.13015759	-0.13015759	12586	9687	130.4152073	80	117.8556781	123.8264819	41.25546752	0.738148148	387.7852349
GRP08PMb	08M	8	Group	Predator	2	7	19/06/2021	13	14:52	14.87	1	M	25	R	0.039782599	-0.039782599	11670	10777	172.6089839	80	116.8857696	123.8276846	42.7188066	0.692222222	400.3233256
GRP08PSb	08S	8	Group	Predator	2	7	19/06/2021	13	14:52	14.87	1	S	20	R	0.140868945	-0.140868945	12788	9630	178.5281752	80	118.6400413	127.189904	44.1763467	0.667777778	422.4370431
IND11CMb	11M	11	Individual	Control	2	7	20/06/2021	14	09:22	9.37	1	M	27	L	0.034013605	-0.034013605	11628	10863	142.2027976	NA	NA	NA	NA	NA	NA
IND13PMb	13M	13	Individual	Predator	2	7	20/06/2021	14	09:22	9.37	1	M	25	R	0.095357143	0.095357143	10132	12268	83.19077307	85	117.8155972	123.6142554	43.18017261	0.728148148	1159.49611
IND11CLb	11L	11	Individual	Control	2	7	20/06/2021	14	09:57	9.95	1	L	32	L	0.053375196	0.053375196	10251	11407	88.80685041	NA	NA	NA	NA	NA	NA
IND13PLb	13L	13	Individual	Predator	2	7	20/06/2021	14	09:57	9.95	1	L	30	R	0.102465262	-0.102465262	12298	10012	95.82537205	90	115.6333987	117.1454067	38.20830652	0.757777778	470.7743609
IND11CSb	11S	11	Individual	Control	2	7	20/06/2021	14	10:40	10.67	1	S	22	L	0.119412289	0.119412289	9889	12571	145.7998382	NA	NA	NA	NA	NA	NA
IND13PSb	13S	13	Individual	Predator	2	7	20/06/2021	14	10:40	10.67	1	S	22	R	0.006125574	-0.006125574	11169	11033	150.5664276	85	121.4208606	127.2480443	39.53806764	0.748518519	618.8863636
IND09CLb	09L	9	Individual	Control	2	7	20/06/2021	14	11:13	11.22	1	L	32	R	0.069553113	-0.069553113	11141	9692	59.74725318	NA	NA	NA	NA	NA	NA
IND16PLb	16L	16	Individual	Predator	2	7	20/06/2021	14	11:13	11.22	1	L	31	L	0.346788297	-0.346788297	14247	6910	62.49825656	75	123.1223922	125.3120566	35.38369185	0.756296296	167.4007368
IND09CMb	09M	9	Individual	Control	2	7	20/06/2021	14	11:47	11.78	1	M	27	R	0.101530521	-0.101530521	12379	10097	96.54984554	NA	NA	NA	NA	NA	NA
IND16PMb	16M	16	Individual	Predator	2	7	20/06/2021	14	11:47	11.78	1	M	26	L	0.044152312	-0.044152312	11517	10543	99.86783737	90	117.8629816	118.4738905	34.62915161	0.791111111	458.4427141
IND09CSb	09S	9	Individual	Control	2	7	20/06/2021	14	12:29	12.48	1	S	21	R	0.132990249	-0.132990249	12549	9603	101.8404323	NA	NA	NA	NA	NA	NA
IND16PSb	16S	16	Individual	Predator	2	7	20/06/2021	14	12:29	12.48	1	S	22	L	0.080371151	-0.080371151	12051	10258	140.4871985	85	119.4676102	128.654566	41.56116313	0.736296296	1003.319595
IND12CMb	12M	12	Individual	Control	2	7	20/06/2021	14	12:54	12.9	1	M	27	L	0.128953551	-0.128953551	12493	9639	98.48657596	NA	NA	NA	NA	NA	NA
IND14PMb	14M	14	Individual	Predator	2	7	20/06/2021	14	12:54	12.9	1	M	24	R	0.207800882	-0.207800882	13563	8896	71.25236485	80	108.3965292	116.232871	48.17784653	0.643703704	1807.869581
IND12CLb	12L	12	Individual	Control	2	7	20/06/2021	14	13:30	13.5	1	L	34	L	0.004338395	0.004338395	11016	11112	93.30127179	NA	NA	NA	NA	NA	NA
IND14PLb	14L	14	Individual	Predator	2	7	20/06/2021	14	13:30	13.5	1	L	31	R	0.019669552	0.019669552	10591	11016	43.83578105	95	113.256267	109.1676961	36.70265567	0.715185185	308.9811041
IND12CSb	12S	12	Individual	Control	2	7	20/06/2021	14	14:03	14.05	1	S	21	L	0.135625684	0.135625684	9477	12451	70.54689122	NA	NA	NA	NA	NA	NA
IND14PSb	14S	14	Individual	Predator	2	7	20/06/2021	14	14:03	14.05	1	S	19	R	0.057236931	-0.057236931	11720	10451	128.5417514	95	119.4398882	124.7264671	43.21669659	0.731851852	935.8093797
IND15PLb	15L	15	Individual	Predator	2	7	20/06/2021	14	14:40	14.67	1	L	30	L	0.236066452	0.236066452	8553	13839	111.6429894	100	120.2313449	125.9721561	37.69640735	0.76037037	737.2575251
IND15PSb	15S	15	Individual	Predator	2	7	20/06/2021	14	15:12	15.2	1	S	22	L	0.114739472	0.114739472	9922	12494	159.0327902	75	118.8874715	123.1426402	38.84004905	0.792962963	244.7438753
IND10CSb	10S	101	Individual	Control	2	7	20/06/2021	14	15:12	15.2	1	S	17	R	0.128767123	0.128767123	9699	12566	75.26240648	NA	NA	NA	NA	NA	NA
IND15PMb	15M	15	Individual	Predator	2	7	20/06/2021	14	15:45	15.75	1	M	25	L	0.043994289	0.043994289	10713	11699	136.533253	75	122.7254741	127.8337934	38.61262159	0.780740741	1145.005562
IND10CMb	10M	101	Individual	Control	2	7	20/06/2021	14	15:45	15.75	1	M	27	R	0.12791901	0.12791901	9691	12534	87.50273977	NA	NA	NA	NA	NA	NA
IND02PMb	02M	2	Individual	Predator	2	8	21/06/2021	15	09:14	9.23	1	M	24	L	0.172207328	-0.172207328	13117	9263	80.33528831	95	120.1699778	129.3900532	41.39619819	0.761481481	686.9210819
IND08CMb	08M	8	Individual	Control	2	8	21/06/2021	15	09:14	9.23	1	M	25	R	0.129294191	-0.129294191	12656	9758	153.8631332	NA	NA	NA	NA	NA	NA
IND02PLb	02L	2	Individual	Predator	2	8	21/06/2021	15	09:49	9.82	1	L	31	L	0.020726543	0.020726543	10985	11450	76.98381014	90	124.6474065	130.4898923	36.35246753	0.83	313.2493516
IND08CLb	08L	8	Individual	Control	2	8	21/06/2021	15	09:49	9.82	1	L	31	R	0.160596852	0.160596852	9254	12795	117.4425788	NA	NA	NA	NA	NA	NA
IND02PSb	02S	2	Individual	Predator	2	8	21/06/2021	15	10:30	10.5	1	S	21	L	0.28251642	0.28251642	8029	14352	151.2894743	95	118.0626604	124.4810926	43.660395	0.728148148	591.4762611
IND08CSb	08S	8	Individual	Control	2	8	21/06/2021	15	10:30	10.5	1	S	20	R	0.270914182	-0.270914182	12936	7421	71.52359725	NA	NA	NA	NA	NA	NA
IND01PSb	01S	1	Individual	Predator	2	8	21/06/2021	15	10:57	10.95	1	S	19	R	0.354633732	-0.354633732	15136	7211	80.27404781	90	113.4719076	111.1709554	39.61834273	0.661851852	67.42497221
IND05CSb	05S	5	Individual	Control	2	8	21/06/2021	15	10:57	10.95	1	S	19	L	0.004467435	0.004467435	10585	10680	77.89346444	NA	NA	NA	NA	NA	NA
IND01PLb	01L	1	Individual	Predator	2	8	21/06/2021	15	11:47	11.78	1	L	28	R	0.198294829	-0.198294829	13071	8745	58.28705802	85	112.2487529	109.8517017	38.94735889	0.74	535.8651352
IND05CLb	05L	5	Individual	Control	2	8	21/06/2021	15	11:47	11.78	1	L	32	L	0.006676162	0.006676162	11159	11309	140.4466827	NA	NA	NA	NA	NA	NA
IND01PMb	01M	1	Individual	Predator	2	8	21/06/2021	15	12:21	12.35	1	M	24	R	0.092376931	0.092376931	9781	11772	71.74907915	90	112.4212215	111.8107141	41.57804663	0.642962963	721.4677539
IND05CMb	05M	5	Individual	Control	2	8	21/06/2021	15	12:21	12.35	1	M	28	L	0.114731901	-0.114731901	12349	9807	67.66998191	NA	NA	NA	NA	NA	NA
IND03PMb	03M	3	Individual	Predator	2	8	21/06/2021	15	12:55	12.92	1	M	27	L	0.068860165	-0.068860165	11370	9905	96.74963802	85	124.8177662	134.0917604	40.5329288	0.761851852	724.7906067
IND07CMb	07M	7	Individual	Control	2	8	21/06/2021	15	12:55	12.92	1	M	26	R	0.148174867	0.148174867	8856	11937	87.66833221	85	NA	NA	NA	NA	NA
IND03PSb	03S	3	Individual	Predator	2	8	21/06/2021	15	13:31	13.52	1	S	21	L	0.211452225	0.211452225	8001	12292	109.2993814	80	123.9362674	134.1391789	40.55376863	0.621111111	708.1709559
IND07CSb	07S	7	Individual	Control	2	8	21/06/2021	15	13:31	13.52	1	S	16	R	0.166480343	-0.166480343	12521	8947	84.7835387	80	NA	NA	NA	NA	NA
IND03PLb	03L	3	Individual	Predator	2	8	21/06/2021	15	14:01	14.02	1	L	34	L	0.01915493	0.01915493	10446	10854	116.4883589	85	112.9120731	111.8678137	35.17411041	0.77	679.6691729
IND07CLb	07L	7	Individual	Control	2	8	21/06/2021	15	14:01	14.02	1	L	32	R	0.025340091	-0.025340091	11532	10962	124.6946861	85	NA	NA	NA	NA	NA
IND04PSb	04S	4	Individual	Predator	2	8	21/06/2021	15	14:37	14.62	1	S	18	R	0.021513726	-0.021513726	11182	10711	58.69680927	105	122.7279306	129.258419	38.07783017	0.801851852	929.0774361
IND06CSb	06S	6	Individual	Control	2	8	21/06/2021	15	14:37	14.62	1	S	22	L	0.111550562	0.111550562	9884	12366	75.33720681	NA	NA	NA	NA	NA	NA
IND04PMb	04M	4	Individual	Predator	2	8	21/06/2021	15	15:10	15.17	1	M	24	R	0.276504681	-0.276504681	14316	8114	184.994826	75	115.8943253	122.169717	42.01487625	0.715185185	988.8329011
IND06CMb	06M	6	Individual	Control	2	8	21/06/2021	15	15:10	15.17	1	M	29	L	0.02031623	0.02031623	10874	11325	81.38306699	NA	NA	NA	NA	NA	NA
IND04PLb	04L	4	Individual	Predator	2	8	21/06/2021	15	15:41	15.68	1	L	32	R	0.185338991	0.185338991	9024	13130	74.87787526	85	119.566169	120.1232723	37.8902552	0.777407407	997.9569094
IND06CLb	06L	6	Individual	Control	2	8	21/06/2021	15	15:41	15.68	1	L	32	L	0.107131494	0.107131494	9822	12179	106.7202939	NA	NA	NA	NA	NA	NA
GRP09PLb	09L	9	Group	Predator	2	8	22/06/2021	16	11:08	11.13	1	L	32	R	0.272314068	0.272314068	8165	14276	103.9905119	75	119.1950273	127.1451002	44.92391366	0.718518519	1080.201493
GRP09PMb	09M	9	Group	Predator	2	8	22/06/2021	16	11:08	11.13	1	M	27	R	0.076601423	0.076601423	10379	12101	101.2988409	75	123.2015762	132.3754553	43.79745318	0.757407407	1083.030303
GRP09PSb	09S	9	Group	Predator	2	8	22/06/2021	16	11:08	11.13	1	S	21	R	0.043385396	-0.043385396	11724	10749	130.7877672	75	122.0159171	131.4455031	44.66126924	0.733703704	1094.081633
GRP15CLb	15L	15	Group	Control	2	8	22/06/2021	16	11:08	11.13	1	L	30	L	0.174870697	0.174870697	9253	13175	123.9811695	NA	NA	NA	NA	NA	NA
GRP15CMb	15M	15	Group	Control	2	8	22/06/2021	16	11:08	11.13	1	M	25	L	0.182501223	0.182501223	9194	13299	166.0874417	NA	NA	NA	NA	NA	NA
GRP15CSb	15S	15	Group	Control	2	8	22/06/2021	16	11:08	11.13	1	S	22	L	0.01893855	0.01893855	11008	11433	145.1423669	NA	NA	NA	NA	NA	NA
GRP16CLb	16L	16	Group	Control	2	8	22/06/2021	16	11:43	11.72	1	L	31	R	0.010231458	-0.010231458	11108	10883	102.4230325	NA	NA	NA	NA	NA	NA
GRP16CMb	16M	16	Group	Control	2	8	22/06/2021	16	11:43	11.72	1	M	26	R	0.034120267	-0.034120267	11608	10842	103.7836564	NA	NA	NA	NA	NA	NA
GRP16CSb	16S	16	Group	Control	2	8	22/06/2021	16	11:43	11.72	1	S	22	R	0.099683333	0.099683333	10093	12328	131.3920355	NA	NA	NA	NA	NA	NA
GRP10PMb	10M	101	Group	Predator	2	8	22/06/2021	16	11:43	11.72	1	M	27	L	0.010503828	-0.010503828	11352	11116	102.2938309	100	117.3674194	125.270281	44.10668675	0.686666667	689.1250959
GRP10PSb	10S	101	Group	Predator	2	8	22/06/2021	16	11:43	11.72	1	S	17	L	0.031573314	-0.031573314	11566	10858	100.3660283	100	116.4863659	122.9861716	44.69130042	0.658518519	711.7954816
GRP11PLb	11L	11	Group	Predator	2	8	22/06/2021	16	12:23	12.38	1	L	32	R	0.156086431	0.156086431	9432	12921	113.3098848	85	115.1461026	121.1495297	42.58358961	0.685555556	555.5959137
GRP11PMb	11M	11	Group	Predator	2	8	22/06/2021	16	12:23	12.38	1	M	27	R	0.211687272	0.211687272	8863	13623	125.1032277	85	120.199208	125.348302	39.88609508	0.735555556	554.3374858
GRP11PSb	11S	11	Group	Predator	2	8	22/06/2021	16	12:23	12.38	1	S	22	R	0.01676226	0.01676226	11057	11434	114.6677293	85	121.7815884	127.7456592	40.47664542	0.737777778	560.6872852
GRP14CLb	14L	141	Group	Control	2	8	22/06/2021	16	12:23	12.38	1	L	31	L	0.081555496	0.081555496	10203	12015	107.9272468	NA	NA	NA	NA	NA	NA
GRP14CMb	14M	141	Group	Control	2	8	22/06/2021	16	12:23	12.38	1	M	24	L	0.033999643	-0.033999643	11587	10825	106.1412007	NA	NA	NA	NA	NA	NA
GRP12PLb	12L	12	Group	Predator	2	8	22/06/2021	16	13:00	13	1	L	34	L	0.172533642	0.172533642	9285	13157	115.3801725	90	124.9002225	129.4221988	37.594334	0.694814815	537.4701874
GRP12PMb	12M	12	Group	Predator	2	8	22/06/2021	16	13:00	13	1	M	27	L	0.157285873	-0.157285873	13005	9470	135.3153266	90	121.162343	128.4784121	41.04810281	0.743333333	476.398641
GRP12PSb	12S	12	Group	Predator	2	8	22/06/2021	16	13:00	13	1	S	21	L	0.007427834	-0.007427834	11325	11158	148.7846803	90	123.1788622	128.6268507	38.29683522	0.774444444	475.3220339
GRP13CLb	13La	131	Group	Control	2	1	22/06/2021	16	13:00	13	1	L	30	R	0.146804528	0.146804528	9572	12866	93.38864494	NA	NA	NA	NA	NA	NA
GRP13CMb	13M	131	Group	Control	2	8	22/06/2021	16	13:00	13	1	M	25	R	0.205380191	0.205380191	8773	13308	93.14828671	NA	NA	NA	NA	NA	NA
GRP13CSb	13S	131	Group	Control	2	8	22/06/2021	16	13:00	13	1	S	22	R	0.123760822	0.123760822	9767	12526	122.5172266	NA	NA	NA	NA	NA	NA
GRP17PLa	17L	17	Group	Predator	1	1	10/07/2021	1	11:13	11.22	2	L	34	R	0.031939502	0.031939502	10881	11599	112.8460922	85	114.1053646	117.7605828	43.69769809	0.664814815	105.4751131
GRP17PMa	17M	17	Group	Predator	1	1	10/07/2021	1	11:13	11.22	2	M	25	R	0.095155478	0.095155478	10170	12309	126.7816424	85	112.9788092	118.2548915	44.67223845	0.65037037	106.6412505
GRP17PSa	17S	17	Group	Predator	1	1	10/07/2021	1	11:13	11.22	2	S	16	R	0.180284073	0.180284073	9205	13254	113.2447696	85	109.9908855	111.7360047	45.14613097	0.641111111	105.2766278
GRP21CLa	21L	21	Group	Control	1	1	10/07/2021	1	11:13	11.22	2	L	35	L	0.13423267	-0.13423267	12738	9723	123.7297439	NA	NA	NA	NA	NA	NA
GRP21CMa	21M	21	Group	Control	1	1	10/07/2021	1	11:13	11.22	2	M	26	L	0.04935181	-0.04935181	11737	10633	119.1981711	NA	NA	NA	NA	NA	NA
GRP21CSa	21S	21	Group	Control	1	1	10/07/2021	1	11:13	11.22	2	S	16	L	0.082849746	-0.082849746	12129	10273	129.7228694	NA	NA	NA	NA	NA	NA
GRP19PLa	19L	19	Group	Predator	1	1	10/07/2021	1	11:51	11.85	2	L	33	L	0.131239434	-0.131239434	12714	9764	143.1522336	80	115.7421081	120.6284356	41.47014554	0.704444444	1299.441964
GRP19PMa	19M	19	Group	Predator	1	1	10/07/2021	1	11:51	11.85	2	M	25	L	0.133342226	-0.133342226	12745	9746	137.4068138	80	116.4385289	120.8943105	41.39177943	0.712222222	1327.089666
GRP19PSa	19S	19	Group	Predator	1	1	10/07/2021	1	11:51	11.85	2	S	18	L	0.167407935	-0.167407935	13124	9360	145.9339167	80	117.6589429	123.4033767	41.16150087	0.700740741	1348.610039
GRP24CLa	24L	24	Group	Control	1	1	10/07/2021	1	11:51	11.85	2	L	36	R	0.179446148	0.179446148	9230	13267	105.085778	NA	NA	NA	NA	NA	NA
GRP24CMa	24M	24	Group	Control	1	1	10/07/2021	1	11:51	11.85	2	M	28	R	0.134889927	0.134889927	9726	12759	99.71709723	NA	NA	NA	NA	NA	NA
GRP24CSa	24S	24	Group	Control	1	1	10/07/2021	1	11:51	11.85	2	S	20	R	0.01618929	-0.01618929	11424	11060	89.95179832	NA	NA	NA	NA	NA	NA
GRP18PLa	18L	18	Group	Predator	1	1	10/07/2021	1	12:28	12.47	2	L	33	R	0.081369498	0.081369498	10330	12160	128.8355411	70	122.1187964	133.4300866	44.48977056	0.74	902.668187
GRP18PMa	18M	18	Group	Predator	1	1	10/07/2021	1	12:28	12.47	2	M	24	R	0.073583059	0.073583059	10412	12066	118.2687184	70	123.348516	133.8028265	43.3353667	0.746666667	905.7665904
GRP18PSa	18S	18	Group	Predator	1	1	10/07/2021	1	12:28	12.47	2	S	18	R	0.071985042	0.071985042	10423	12040	107.931416	70	131.8288545	144.830604	42.43965801	0.790740741	913.7822239
GRP23CLa	23L	23	Group	Control	1	1	10/07/2021	1	12:28	12.47	2	L	34	L	0.017074584	-0.017074584	11407	11024	149.8752559	NA	NA	NA	NA	NA	NA
GRP23CMa	23M	23	Group	Control	1	1	10/07/2021	1	12:28	12.47	2	M	28	L	0.011253948	-0.011253948	11367	11114	144.5738671	NA	NA	NA	NA	NA	NA
GRP23CSa	23S	23	Group	Control	1	1	10/07/2021	1	12:28	12.47	2	S	19	L	0.058122471	-0.058122471	11897	10590	160.3884587	NA	NA	NA	NA	NA	NA
GRP20PLa	20L	20	Group	Predator	1	1	10/07/2021	1	13:25	13.42	2	L	35	L	0.117649685	0.117649685	9881	12516	91.57533127	100	113.3723027	116.5880452	43.52915204	0.628148148	495.7165605
GRP20PMa	20M	20	Group	Predator	1	1	10/07/2021	1	13:25	13.42	2	M	27	L	0.15433969	0.15433969	9490	12954	105.7339019	100	118.9889755	123.8415093	41.34834204	0.712222222	482.6511628
GRP20PSa	20S	20	Group	Predator	1	1	10/07/2021	1	13:25	13.42	2	S	19	L	0.08102089	-0.08102089	12135	10316	79.90858932	100	119.6981774	126.7888192	40.35633655	0.741111111	468.8403614
GRP22CLa	22L	22	Group	Control	1	1	10/07/2021	1	13:25	13.42	2	L	35	R	0.028660854	0.028660854	10862	11503	100.4558403	NA	NA	NA	NA	NA	NA
GRP22CMa	22M	22	Group	Control	1	1	10/07/2021	1	13:25	13.42	2	M	28	R	0.193071966	0.193071966	9015	13329	93.33773235	NA	NA	NA	NA	NA	NA
GRP22CSa	22S	22	Group	Control	1	1	10/07/2021	1	13:25	13.42	2	S	20	R	0.020781082	0.020781082	10932	11396	110.7097484	NA	NA	NA	NA	NA	NA
IND28PLa	28L	28	Individual	Predator	1	1	11/07/2021	2	09:23	9.38	2	L	34	L	0.58862787	-0.58862787	17853	4623	285.7862725	70	118.2443664	124.4074165	41.86116532	0.731851852	1526.028921
IND32CLa	32L	32	Individual	Control	1	1	11/07/2021	2	09:23	9.38	2	L	35	R	0.025573112	-0.025573112	11229	10669	63.65605771	NA	NA	NA	NA	NA	NA
IND28PSa	28S	28	Individual	Predator	1	1	11/07/2021	2	09:57	9.95	2	S	17	L	0.075097724	0.075097724	10056	11689	70.72468382	100	118.1737225	121.2860299	39.70203364	0.748148148	780.8724832
IND32CSa	32S	32	Individual	Control	1	1	11/07/2021	2	09:57	9.95	2	S	18	R	0.091789711	-0.091789711	11609	9657	61.54558383	NA	NA	NA	NA	NA	NA
IND28PMa	28M	28	Individual	Predator	1	1	11/07/2021	2	10:29	10.48	2	M	27	L	0.091981132	-0.091981132	11575	9625	130.6171141	80	113.1684941	117.5522681	42.19562005	0.666296296	1519.096221
IND32CMa	32M	32	Individual	Control	1	1	11/07/2021	2	10:29	10.48	2	M	27	R	0.189449726	-0.189449726	13326	9081	89.43028053	NA	NA	NA	NA	NA	NA
IND25PMa	25M	25	Individual	Predator	1	1	11/07/2021	2	11:06	11.1	2	M	26	R	0.102967345	-0.102967345	11467	9326	15.08567471	90	94.56949224	85.27254739	26.89776188	0.457037037	134.4329133
IND31CMa	31M	31	Individual	Control	1	1	11/07/2021	2	11:06	11.1	2	M	26	L	0.192606652	0.192606652	8933	13195	104.9466246	NA	NA	NA	NA	NA	NA
IND25PLa	25L	25	Individual	Predator	1	1	11/07/2021	2	11:42	11.7	2	L	31	R	0.232323232	-0.232323232	13298	8284	160.3827858	90	118.3453665	121.2078595	39.1770779	0.763333333	543.9347907
IND31CLa	31L	31	Individual	Control	1	1	11/07/2021	2	11:42	11.7	2	L	34	L	0.149997724	0.149997724	9336	12631	98.52049723	NA	NA	NA	NA	NA	NA
IND25PSa	25S	25	Individual	Predator	1	1	11/07/2021	2	12:10	12.17	2	S	20	R	0.055926619	0.055926619	10601	11857	76.4282879	90	113.8118953	120.5747442	42.32431494	0.708888889	947.6352854
IND31CSa	31S	31	Individual	Control	1	1	11/07/2021	2	12:10	12.17	2	S	21	L	0.171010739	0.171010739	7681	10850	22.49794411	NA	NA	NA	NA	NA	NA
IND27PSa	27S	27	Individual	Predator	1	1	11/07/2021	2	12:50	12.83	2	S	20	L	0.284917199	0.284917199	8010	14393	119.0543959	85	123.758148	126.1754761	35.8099809	0.808518519	462.5612472
IND30CSa	30S	30	Individual	Control	1	1	11/07/2021	2	12:50	12.83	2	S	18	R	0.329142144	0.329142144	7523	14905	110.3810356	NA	NA	NA	NA	NA	NA
IND30CLa	30L	30	Individual	Control	1	1	11/07/2021	2	13:07	13.12	2	L	34	R	0.050616569	-0.050616569	11800	10663	102.8550307	NA	NA	NA	NA	NA	NA
IND30CMa	30M	30	Individual	Control	1	1	11/07/2021	2	13:23	13.38	2	M	28	R	0.021955372	-0.021955372	11404	10914	119.7575963	NA	NA	NA	NA	NA	NA
IND27PLa	27L	27	Individual	Predator	1	1	11/07/2021	2	13:57	13.95	2	L	32	L	0.042930216	-0.042930216	11418	10478	95.01020432	85	116.3171103	117.9202677	38.27475341	0.736666667	513.123379
IND26PMa	26M	26	Individual	Predator	1	1	11/07/2021	2	14:37	14.62	2	M	26	R	0.112638103	0.112638103	9879	12387	64.45118183	95	114.6902462	122.8204343	43.78277489	0.741481481	748.6956522
IND29CMa	29M	29	Individual	Control	1	1	11/07/2021	2	14:37	14.62	2	M	27	L	0.257160703	-0.257160703	14089	8325	125.2107786	NA	NA	NA	NA	NA	NA
IND26PSa	26S	26	Individual	Predator	1	1	11/07/2021	2	15:11	15.18	2	S	19	R	0.088417092	0.088417092	10176	12150	83.19022586	80	119.2770676	123.661643	41.43530254	0.74037037	852.7879925
IND29CSa	29S	29	Individual	Control	1	1	11/07/2021	2	15:11	15.18	2	S	21	L	0.229190216	-0.229190216	13593	8524	112.1205093	NA	NA	NA	NA	NA	NA
IND26PLa	26L	26	Individual	Predator	1	1	11/07/2021	2	15:30	15.5	2	L	33	R	0.177925023	-0.177925023	13244	9243	109.6528235	80	119.9130287	125.9221747	41.42661887	0.752962963	926.0192735
IND29CLa	29L	29	Individual	Control	1	1	11/07/2021	2	15:30	15.5	2	L	34	L	0.046765637	-0.046765637	11740	10691	83.44315261	NA	NA	NA	NA	NA	NA
IND19PLa	19L	19	Individual	Predator	1	2	12/07/2021	3	09:49	9.82	2	L	33	R	0.054983278	-0.054983278	11829	10596	103.4129342	80	117.3249744	126.8426915	42.25134776	0.723703704	1175.702112
IND24CLa	24L	24	Individual	Control	1	2	12/07/2021	3	09:49	9.82	2	L	36	L	0.056561691	0.056561691	10575	11843	90.88514671	NA	NA	NA	NA	NA	NA
IND19PSa	19S	19	Individual	Predator	1	2	12/07/2021	3	10:27	10.45	2	S	18	R	0.142525036	0.142525036	9590	12778	89.89123997	90	122.5812301	128.3579057	38.09187386	0.802222222	530.9866469
IND24CSa	24S	24	Individual	Control	1	2	12/07/2021	3	10:27	10.45	2	S	20	L	0.142973229	-0.142973229	12659	9492	63.85123753	NA	NA	NA	NA	NA	NA
IND19PMa	19M	19	Individual	Predator	1	2	12/07/2021	3	11:00	11	2	M	25	R	0.306641503	-0.306641503	14539	7715	93.32072406	75	118.2015808	126.2631202	43.81017796	0.712222222	193.4049648
IND24CMa	24M	24	Individual	Control	1	2	12/07/2021	3	11:00	11	2	M	28	L	0.103757109	-0.103757109	12324	10007	81.3675467	NA	NA	NA	NA	NA	NA
IND20PMa	20M	20	Individual	Predator	1	2	12/07/2021	3	11:38	11.63	2	M	27	L	0.057996798	0.057996798	10590	11894	104.3920346	80	117.4296368	125.4170605	45.14611482	0.705925926	589.3882091
IND21CMa	21M	21	Individual	Control	1	2	12/07/2021	3	11:38	11.63	2	M	26	R	0.023944549	-0.023944549	11375	10843	56.85956281	NA	NA	NA	NA	NA	NA
IND20PLa	20L	20	Individual	Predator	1	2	12/07/2021	3	12:12	12.2	2	L	35	L	0.071168785	-0.071168785	11928	10343	70.912937	80	115.9505774	120.5269157	41.3030474	0.682222222	1144.738598
IND21CLa	21L	21	Individual	Control	1	2	12/07/2021	3	12:12	12.2	2	L	35	R	0.01224198	-0.01224198	11328	11054	106.0692801	NA	NA	NA	NA	NA	NA
IND20PSa	20S	20	Individual	Predator	1	2	12/07/2021	3	12:50	12.83	2	S	19	L	0.151282965	0.151282965	9526	12922	54.46732615	80	119.1654147	129.019632	44.07352532	0.728888889	947.0871985
IND21CSa	21S	21	Individual	Control	1	2	12/07/2021	3	12:50	12.83	2	S	16	R	0.246213644	0.246213644	8436	13947	101.6270344	NA	NA	NA	NA	NA	NA
IND17PLa	17L	17	Individual	Predator	1	2	12/07/2021	3	13:20	13.33	2	L	34	R	0.008895214	-0.008895214	11342	11142	110.345877	90	122.1167432	129.258879	38.6695931	0.75962963	221.2611276
IND22CLa	22L	22	Individual	Control	1	2	12/07/2021	3	13:20	13.33	2	L	35	L	0.04803926	-0.04803926	11639	10572	49.53868633	NA	NA	NA	NA	NA	NA
IND17PMa	17M	17	Individual	Predator	1	2	12/07/2021	3	13:53	13.88	2	M	25	R	0.044374227	0.044374227	10434	11403	67.13415761	95	126.7312332	135.7472779	38.27571477	0.776666667	166.9139466
IND22CMa	22M	22	Individual	Control	1	2	12/07/2021	3	13:53	13.88	2	M	28	L	0.140731501	0.140731501	9644	12803	119.0914899	NA	NA	NA	NA	NA	NA
IND17PSa	17S	17	Individual	Predator	1	2	12/07/2021	3	14:28	14.47	2	S	16	R	0.22234293	-0.22234293	13502	8590	68.56245381	100	107.5702278	112.9040804	49.73137355	0.607777778	20.17068646
IND22CSa	22S	22	Individual	Control	1	2	12/07/2021	3	14:28	14.47	2	S	20	L	0.106428476	0.106428476	10029	12418	117.3755572	NA	NA	NA	NA	NA	NA
IND18PMa	18M	18	Individual	Predator	1	2	12/07/2021	3	15:03	15.05	2	M	24	L	0.178485416	0.178485416	9210	13212	105.6814624	85	118.9984925	131.3276248	44.96553662	0.705925926	526.5950352
IND18PSa	18S	18	Individual	Predator	1	2	12/07/2021	3	15:38	15.63	2	S	18	L	0.071693063	0.071693063	10404	12011	83.58890422	95	105.1434155	104.9974343	43.38554445	0.608148148	312.2489811
IND18PLa	18L	18	Individual	Predator	1	2	12/07/2021	3	16:10	16.17	2	L	33	L	0.122607245	-0.122607245	11436	8938	31.09502039	85	114.9545905	123.5222647	43.04161451	0.729259259	213.1824926
GRP25PLa	25L	25	Group	Predator	1	2	13/07/2021	4	09:34	9.57	2	L	31	L	0.007386313	-0.007386313	11320	11154	143.2399307	85	115.0210719	121.5687844	41.95207588	0.702592593	1005.993976
GRP25PMa	25M	25	Group	Predator	1	2	13/07/2021	4	09:34	9.57	2	M	26	L	0.033188006	0.033188006	10866	11612	124.3717853	85	114.6392188	119.7317658	41.79239449	0.696666667	1009.795918
GRP25PSa	25S	25	Group	Predator	1	2	13/07/2021	4	09:34	9.57	2	S	20	L	0.112850852	0.112850852	9972	12509	127.9479306	85	115.0841951	120.1980729	42.44762922	0.689259259	1007.131549
GRP31CLa	31L	31	Group	Control	1	2	13/07/2021	4	09:34	9.57	2	L	34	R	0.025006722	0.025006722	10878	11436	115.6707889	NA	NA	NA	NA	NA	NA
GRP31CMa	31M	31	Group	Control	1	2	13/07/2021	4	09:34	9.57	2	M	26	R	0.035234451	-0.035234451	11635	10843	110.7481594	NA	NA	NA	NA	NA	NA
GRP31CSa	31S	31	Group	Control	1	2	13/07/2021	4	09:34	9.57	2	S	21	R	0.105099332	-0.105099332	12071	9775	43.63762027	NA	NA	NA	NA	NA	NA
GRP27PLa	27L	27	Group	Predator	1	2	13/07/2021	4	10:05	10.08	2	L	32	R	0.000977952	0.000977952	11237	11259	124.4179349	85	111.8269619	113.0409359	42.062204	0.640740741	305.5990783
GRP27PSa	27S	27	Group	Predator	1	2	13/07/2021	4	10:05	10.08	2	S	20	R	0.03006315	-0.03006315	11581	10905	118.6648367	85	111.4714115	112.0354207	37.21410718	0.686296296	298.9406461
GRP30CLa	30L	30	Group	Control	1	2	13/07/2021	4	10:05	10.08	2	L	34	L	0.211913696	-0.211913696	12919	8401	70.37209713	NA	NA	NA	NA	NA	NA
GRP30CMa	30M	30	Group	Control	1	2	13/07/2021	4	10:05	10.08	2	M	28	L	0.122346835	-0.122346835	12109	9469	101.1224742	NA	NA	NA	NA	NA	NA
GRP30CSa	30S	30	Group	Control	1	2	13/07/2021	4	10:05	10.08	2	S	18	L	0.144487031	-0.144487031	12840	9598	107.6097412	NA	NA	NA	NA	NA	NA
GRP28PLa	28L	28	Group	Predator	1	2	13/07/2021	4	10:45	10.75	2	L	34	L	0.016367194	0.016367194	11058	11426	154.202283	100	126.6634244	134.2633969	37.90352797	0.815185185	621.200453
GRP28PMa	28M	28	Group	Predator	1	2	13/07/2021	4	10:45	10.75	2	M	27	L	0.052954515	0.052954515	10650	11841	141.5675958	100	129.9112671	138.4649339	38.79561776	0.828888889	619.563253
GRP28PSa	28S	28	Group	Predator	1	2	13/07/2021	4	10:45	10.75	2	S	17	L	0.130136681	0.130136681	9769	12692	147.0162651	100	127.3326724	136.0998718	39.92327863	0.801111111	624.0273038
GRP32CLa	32L	32	Group	Control	1	2	13/07/2021	4	10:45	10.75	2	L	35	R	0.02055774	-0.02055774	11418	10958	102.2896645	NA	NA	NA	NA	NA	NA
GRP32CMa	32M	32	Group	Control	1	2	13/07/2021	4	10:45	10.75	2	M	27	R	0.05016246	0.05016246	10670	11797	120.5776201	NA	NA	NA	NA	NA	NA
GRP32CSa	32S	32	Group	Control	1	2	13/07/2021	4	10:45	10.75	2	S	18	R	0.002626074	0.002626074	11204	11263	125.9794485	NA	NA	NA	NA	NA	NA
GRP26PLa	26L	26	Group	Predator	1	2	13/07/2021	4	11:20	11.33	2	L	33	R	0.173860858	0.173860858	9292	13203	104.4892452	90	121.9173247	129.0901938	40.58349822	0.748148148	269.5933735
GRP26PMa	26M	26	Group	Predator	1	2	13/07/2021	4	11:20	11.33	2	M	26	R	0.086088001	0.086088001	10271	12206	130.706008	90	120.9794771	127.5960893	41.1373222	0.732962963	273.611005
GRP26PSa	26S	26	Group	Predator	1	2	13/07/2021	4	11:20	11.33	2	S	19	R	0.011391954	0.011391954	11108	11364	125.7083695	90	117.1533748	121.8410306	39.22764539	0.705925926	269.7965335
GRP29CLa	29L	29	Group	Control	1	2	13/07/2021	4	11:20	11.33	2	L	34	L	0.142387051	0.142387051	9643	12845	90.61362555	NA	NA	NA	NA	NA	NA
GRP29CMa	29M	29	Group	Control	1	2	13/07/2021	4	11:20	11.33	2	M	27	L	0.1128896	0.1128896	9976	12515	177.709948	NA	NA	NA	NA	NA	NA
GRP29CSa	29S	29	Group	Control	1	2	13/07/2021	4	11:20	11.33	2	S	21	L	0.116556232	0.116556232	9933	12554	163.0937383	NA	NA	NA	NA	NA	NA
GRP19CLa	19L	19	Group	Control	1	3	14/07/2021	5	11:03	11.05	2	L	33	L	0.266946129	-0.266946129	14205	8219	145.6539283	NA	NA	NA	NA	NA	NA
GRP19CMa	19M	19	Group	Control	1	3	14/07/2021	5	11:03	11.05	2	M	25	L	0.259873406	-0.259873406	14132	8302	120.1962781	NA	NA	NA	NA	NA	NA
GRP19CSa	19S	19	Group	Control	1	3	14/07/2021	5	11:03	11.05	2	S	18	L	0.144979759	-0.144979759	12869	9610	160.4319189	NA	NA	NA	NA	NA	NA
GRP21PLa	21L	21	Group	Predator	1	3	14/07/2021	5	11:03	11.05	2	L	35	R	0.17775209	-0.17775209	13245	9247	112.0320661	100	115.2766836	119.1079853	44.62541063	0.692592593	509.0888639
GRP21PMa	21M	21	Group	Predator	1	3	14/07/2021	5	11:03	11.05	2	M	26	R	0.024227606	-0.024227606	11520	10975	163.2375865	100	116.3646013	124.5297739	45.20534147	0.689259259	517.6286695
GRP21PSa	21S	21	Group	Predator	1	3	14/07/2021	5	11:03	11.05	2	S	16	R	0.089187267	0.089187267	10243	12249	123.383716	100	112.4861183	117.5590609	43.64649507	0.679259259	508.5168539
GRP17CLa	17L	17	Group	Control	1	3	14/07/2021	5	11:38	11.63	2	L	34	R	0.06522609	-0.06522609	11979	10512	84.53729783	NA	NA	NA	NA	NA	NA
GRP17CMa	17M	17	Group	Control	1	3	14/07/2021	5	11:38	11.63	2	M	25	R	0.089175097	-0.089175097	12220	10219	97.07914481	NA	NA	NA	NA	NA	NA
GRP17CSa	17S	17	Group	Control	1	3	14/07/2021	5	11:38	11.63	2	S	16	R	0.11219034	-0.11219034	12481	9963	81.32826603	NA	NA	NA	NA	NA	NA
GRP22PLa	22L	22	Group	Predator	1	3	14/07/2021	5	11:38	11.63	2	L	35	L	0.06782764	-0.06782764	11957	10438	85.9762437	80	115.8358233	120.7172136	38.16930391	0.726296296	515.3776776
GRP22PMa	22M	22	Group	Predator	1	3	14/07/2021	5	11:38	11.63	2	M	28	L	0.009028241	-0.009028241	11344	11141	118.8813971	80	113.1936009	112.7973004	39.05225105	0.681111111	525.4482759
GRP22PSa	22S	22	Group	Predator	1	3	14/07/2021	5	11:38	11.63	2	S	20	L	0.12887584	0.12887584	9791	12688	127.1454218	80	115.082448	117.2965315	38.63796491	0.713333333	520.4629981
GRP23PLa	23L	23	Group	Predator	1	3	14/07/2021	5	12:19	12.32	2	L	34	R	0.106638039	-0.106638039	12370	9986	122.6107337	90	121.3447742	122.1891076	37.55737921	0.730740741	355.076428
GRP23PMa	23M	23	Group	Predator	1	3	14/07/2021	5	12:19	12.32	2	M	28	R	0.052476966	-0.052476966	11823	10644	138.8064886	90	121.135215	125.2042703	37.60129419	0.74037037	343.6045154
GRP23PSa	23S	23	Group	Predator	1	3	14/07/2021	5	12:19	12.32	2	S	19	R	0.040919008	-0.040919008	11689	10770	144.9422789	90	121.9033587	124.2695238	37.55129036	0.757407407	347.2541306
GRP20CLa	20L	201	Group	Control	1	3	14/07/2021	5	12:19	12.32	2	L	35	L	0.244317675	0.244317675	8478	13960	115.3617522	NA	NA	NA	NA	NA	NA
GRP20CMa	20M	201	Group	Control	1	3	14/07/2021	5	12:19	12.32	2	M	27	L	0.176198524	0.176198524	9262	13224	110.4371126	NA	NA	NA	NA	NA	NA
GRP20CSa	20Sa	201	Group	Control	1	1	14/07/2021	5	12:19	12.32	2	S	19	L	0.13999644	0.13999644	9663	12809	110.1326821	NA	NA	NA	NA	NA	NA
GRP18CLa	18L	18	Group	Control	1	3	14/07/2021	5	12:53	12.88	2	L	33	R	0.101975154	-0.101975154	12330	10048	100.8288184	NA	NA	NA	NA	NA	NA
GRP18CMa	18M	18	Group	Control	1	3	14/07/2021	5	12:53	12.88	2	M	24	R	0.035311929	0.035311929	10832	11625	144.804797	NA	NA	NA	NA	NA	NA
GRP18CSa	18S	18	Group	Control	1	3	14/07/2021	5	12:53	12.88	2	S	18	R	0.090860502	0.090860502	10206	12246	137.1984461	NA	NA	NA	NA	NA	NA
GRP24PLa	24L	24	Group	Predator	1	3	14/07/2021	5	12:53	12.88	2	L	36	L	0.161488471	0.161488471	9419	13047	97.22016274	90	116.6867964	132.7393573	46.61884854	0.66037037	401.3660377
GRP24PMa	24M	24	Group	Predator	1	3	14/07/2021	5	12:53	12.88	2	M	28	L	0.02838836	0.02838836	10918	11556	105.7231068	90	113.315959	123.7283857	47.82692636	0.625555556	412.7357392
GRP24PSa	24S	24	Group	Predator	1	3	14/07/2021	5	12:53	12.88	2	S	20	L	0.118949009	0.118949009	9892	12563	88.14305995	90	120.1383692	131.3051236	44.31826691	0.696666667	411.2993039
IND28CSa	28S	28	Individual	Control	1	3	15/07/2021	6	09:12	9.2	2	S	17	R	0.082610937	-0.082610937	11552	9789	52.45370369	NA	NA	NA	NA	NA	NA
IND31PSa	31S	31	Individual	Predator	1	3	15/07/2021	6	09:12	9.2	2	S	21	L	0.006854803	-0.006854803	11310	11156	137.1556796	95	110.1832109	109.2725212	39.69680887	0.678148148	594.3673469
IND28CMa	28M	28	Individual	Control	1	3	15/07/2021	6	09:46	9.77	2	M	27	R	0.012781552	-0.012781552	11331	11045	93.26286199	NA	NA	NA	NA	NA	NA
IND31PMa	31M	31	Individual	Predator	1	3	15/07/2021	6	09:46	9.77	2	M	26	L	0.081997002	-0.081997002	11909	10104	52.16258051	80	125.0623475	131.0841218	40.09870458	0.797037037	1000.014886
IND28CLa	28L	28	Individual	Control	1	3	15/07/2021	6	10:17	10.28	2	L	34	R	0.017133194	0.017133194	11043	11428	114.7787614	NA	NA	NA	NA	NA	NA
IND31PLa	31L	31	Individual	Predator	1	3	15/07/2021	6	10:17	10.28	2	L	34	L	0.04809466	0.04809466	10579	11648	106.8778284	85	113.4635573	118.2558021	44.81869895	0.666296296	451.440268
IND29PMa	29M	29	Individual	Predator	1	3	15/07/2021	6	10:52	10.87	2	M	27	R	0.008502171	-0.008502171	11150	10962	157.6806817	90	117.5268242	122.5514827	40.32446823	0.76	744.160178
IND29PSa	29S	29	Individual	Predator	1	3	15/07/2021	6	11:24	11.4	2	S	21	R	0.136752137	0.136752137	9696	12768	130.3651187	80	120.068836	125.9484099	40.44463308	0.755925926	1128.304137
IND27CSa	27S	271	Individual	Control	1	3	15/07/2021	6	11:24	11.4	2	S	20	L	0.046324225	-0.046324225	11621	10592	62.66035028	NA	NA	NA	NA	NA	NA
IND29PLa	29L	29	Individual	Predator	1	3	15/07/2021	6	11:57	11.95	2	L	34	R	0.229672533	-0.229672533	13800	8645	89.90072178	90	121.6187353	125.502667	38.05651324	0.792592593	293.2419415
IND27CLa	27L	271	Individual	Control	1	3	15/07/2021	6	11:57	11.95	2	L	32	L	0.050810908	0.050810908	10564	11695	81.17895335	NA	NA	NA	NA	NA	NA
IND25CLa	25L	25	Individual	Control	1	3	15/07/2021	6	12:29	12.48	2	L	31	R	0.102920921	0.102920921	9444	11611	84.00358928	NA	NA	NA	NA	NA	NA
IND30PLa	30L	30	Individual	Predator	1	3	15/07/2021	6	12:29	12.48	2	L	34	L	0.06302153	0.06302153	10162	11529	34.83231515	85	124.629496	133.4702466	40.03974234	0.806666667	436.2745826
IND25CMa	25M	25	Individual	Control	1	3	15/07/2021	6	13:01	13.02	2	M	26	R	0.247749511	-0.247749511	12752	7688	51.74797478	NA	NA	NA	NA	NA	NA
IND30PMa	30M	30	Individual	Predator	1	3	15/07/2021	6	13:01	13.02	2	M	28	L	0.005940774	-0.005940774	11091	10960	109.5843767	90	121.9814324	125.5564776	39.87366129	0.784444444	736.7142857
IND25CSa	25S	25	Individual	Control	1	3	15/07/2021	6	13:34	13.57	2	S	20	R	0.082052199	0.082052199	10270	12106	117.2196208	NA	NA	NA	NA	NA	NA
IND30PSa	30S	30	Individual	Predator	1	3	15/07/2021	6	13:34	13.57	2	S	18	L	0.116979446	0.116979446	9881	12499	119.3073907	80	120.9839022	128.7407263	41.12036987	0.760740741	626.4214047
IND26CLa	26L	26	Individual	Control	1	3	15/07/2021	6	14:10	14.17	2	L	33	L	0.009648784	0.009648784	10264	10464	47.22061267	NA	NA	NA	NA	NA	NA
IND32PLa	32L	32	Individual	Predator	1	3	15/07/2021	6	14:10	14.17	2	L	35	R	0.075417746	-0.075417746	12035	10347	89.88022578	85	124.927778	135.2017852	42.25584791	0.791111111	782.0896628
IND26CMa	26M	26	Individual	Control	1	3	15/07/2021	6	14:42	14.7	2	M	26	L	0.391156004	0.391156004	6781	15494	155.3672706	NA	NA	NA	NA	NA	NA
IND32PSa	32S	32	Individual	Predator	1	3	15/07/2021	6	14:42	14.7	2	S	18	R	0.034361051	0.034361051	9302	9964	25.67299589	95	115.802898	110.6777933	36.38323183	0.756296296	429.5848777
IND26CSa	26S	26	Individual	Control	1	3	15/07/2021	6	15:17	15.28	2	S	19	L	0.056254196	0.056254196	10544	11801	113.4549536	NA	NA	NA	NA	NA	NA
IND32PMa	32M	32	Individual	Predator	1	3	15/07/2021	6	15:17	15.28	2	M	27	R	0.144472641	0.144472641	9608	12853	102.6735648	75	125.9842025	136.2481391	40.05828571	0.784074074	49.44981413
IND21PSa	21S	21	Individual	Predator	1	4	16/07/2021	7	09:31	9.52	2	S	16	R	0.085984561	0.085984561	10242	12169	168.0856333	80	122.4746216	129.1373619	40.65493784	0.774814815	693.9702602
IND20CSa	20Sa	201	Individual	Control	1	2	16/07/2021	7	09:31	9.52	2	S	19	L	0.356963413	-0.356963413	14854	7039	80.24085364	NA	NA	NA	NA	NA	NA
IND21PLa	21L	21	Individual	Predator	1	4	16/07/2021	7	10:08	10.13	2	L	35	R	0.093601316	-0.093601316	12297	10192	145.143564	85	122.0039889	127.6758387	38.33707154	0.805185185	516.5913301
IND20CLa	20L	201	Individual	Control	1	4	16/07/2021	7	10:08	10.13	2	L	35	L	0.163150747	0.163150747	9243	12847	73.49446063	NA	NA	NA	NA	NA	NA
IND20CMa	20M	201	Individual	Control	1	4	16/07/2021	7	10:41	10.68	2	M	27	L	0.015784672	0.015784672	10787	11133	78.03116457	NA	NA	NA	NA	NA	NA
IND17CLa	17L	17	Individual	Control	1	4	16/07/2021	7	11:16	11.27	2	L	34	R	0.056118577	0.056118577	10571	11828	91.53366037	NA	NA	NA	NA	NA	NA
IND24PLa	24L	24	Individual	Predator	1	4	16/07/2021	7	11:16	11.27	2	L	36	L	0.004404502	-0.004404502	11288	11189	90.10449503	90	116.0690867	121.5220064	43.84288457	0.694074074	646.6790215
IND17CMa	17M	17	Individual	Control	1	4	16/07/2021	7	11:48	11.8	2	M	25	R	0.17166822	-0.17166822	12572	8888	110.3128445	NA	NA	NA	NA	NA	NA
IND24PMa	24M	24	Individual	Predator	1	4	16/07/2021	7	11:48	11.8	2	M	28	L	0.112558555	-0.112558555	12469	9946	93.21611415	85	115.1528287	118.6176206	40.310773	0.738518519	665.5377745
IND17CSa	17S	17	Individual	Control	1	4	16/07/2021	7	12:21	12.35	2	S	16	R	0.086437578	-0.086437578	11287	9491	44.85849646	NA	NA	NA	NA	NA	NA
IND24PSa	24S	24	Individual	Predator	1	4	16/07/2021	7	12:21	12.35	2	S	20	L	0.142665113	-0.142665113	12751	9567	64.21667571	80	104.6183722	114.0054078	52.07118188	0.621111111	1213.264095
IND19CMa	19M	19	Individual	Control	1	4	16/07/2021	7	12:58	12.97	2	M	25	L	0.026008046	-0.026008046	10967	10411	36.89418701	NA	NA	NA	NA	NA	NA
IND23PMa	23M	23	Individual	Predator	1	4	16/07/2021	7	12:58	12.97	2	M	28	R	0.184278465	0.184278465	9163	13303	165.2551259	85	125.0918099	132.8830681	40.77173277	0.78	180.8095952
IND23PMa	23M	23	Individual	Predator	1	4	16/07/2021	7	12:58	12.97	2	M	28	R	0.135801354	0.135801354	9571	12579	92.63545767	85	125.0918099	132.8830681	40.77173277	0.78	180.8095952
IND19CLa	19L	19	Individual	Control	1	4	16/07/2021	7	13:49	13.82	2	L	33	L	0.418893387	-0.418893387	15771	6459	111.2882726	NA	NA	NA	NA	NA	NA
IND23PLa	23L	23	Individual	Predator	1	4	16/07/2021	7	13:49	13.82	2	L	34	R	0.076749027	-0.076749027	11897	10201	99.19545191	100	126.255631	129.4826275	35.18848933	0.846666667	653.5753983
IND23PLa	23L	23	Individual	Predator	1	4	16/07/2021	7	13:49	13.82	2	L	34	R	0.057528854	0.057528854	10534	11820	111.3834651	100	126.255631	129.4826275	35.18848933	0.846666667	653.5753983
IND19CSa	19S	19	Individual	Control	1	4	16/07/2021	7	14:18	14.3	2	S	18	L	0.056192661	0.056192661	9053	10131	60.07923062	NA	NA	NA	NA	NA	NA
IND23PSa	23S	23	Individual	Predator	1	4	16/07/2021	7	14:18	14.3	2	S	19	R	0.002541126	-0.002541126	11244	11187	138.4918011	90	89.85910659	74.15432842	33.56283461	0.361481481	34.67951093
IND23PSa	23S	23	Individual	Predator	1	4	16/07/2021	7	14:18	14.3	2	S	19	R	0.005391228	-0.005391228	10350	10239	11.7288631	90	89.85910659	74.15432842	33.56283461	0.361481481	34.67951093
IND18CLa	18L	18	Individual	Control	1	4	16/07/2021	7	15:16	15.27	2	L	33	R	0.158349634	0.158349634	9251	12732	102.2838334	NA	NA	NA	NA	NA	NA
IND22PLa	22L	22	Individual	Predator	1	4	16/07/2021	7	15:16	15.27	2	L	35	L	0.035979386	-0.035979386	10956	10195	22.14338637	90	115.8770716	110.5714681	26.96662588	0.828518519	152.929818
IND21PMa	21M	21	Individual	Predator	1	4	16/07/2021	7	15:41	15.68	2	M	26	R	0.063215574	-0.063215574	11933	10514	108.2421042	85	123.2060473	128.7201745	39.98511667	0.791851852	817.5139147
IND18CMa	18M	18	Individual	Control	1	4	16/07/2021	7	15:48	15.8	2	M	24	R	0.175245755	-0.175245755	13151	9229	100.5056133	NA	NA	NA	NA	NA	NA
IND22PMa	22M	22	Individual	Predator	1	4	16/07/2021	7	15:48	15.8	2	M	28	L	0.071936335	0.071936335	10379	11988	153.7928123	95	113.6680725	118.3513584	45.04634529	0.681481481	429.3959732
IND18CSa	18S	18	Individual	Control	1	4	16/07/2021	7	16:19	16.32	2	S	18	R	0.051839841	0.051839841	10526	11677	78.35264712	NA	NA	NA	NA	NA	NA
IND22PSa	22S	22	Individual	Predator	1	4	16/07/2021	7	16:19	16.32	2	S	20	L	0.071858691	-0.071858691	12015	10404	135.0226679	95	125.5070076	131.447732	38.1198223	0.8	371.7988827
GRP25CLa	25L	25	Group	Control	1	4	17/07/2021	8	09:02	9.03	2	L	31	R	0.05687436	0.05687436	10588	11865	161.1234174	NA	NA	NA	NA	NA	NA
GRP25CMa	25M	25	Group	Control	1	4	17/07/2021	8	09:02	9.03	2	M	26	R	0.046115533	0.046115533	10725	11762	164.1876154	NA	NA	NA	NA	NA	NA
GRP25CSa	25S	25	Group	Control	1	4	17/07/2021	8	09:02	9.03	2	S	20	R	0.054376894	0.054376894	10608	11828	145.2876043	NA	NA	NA	NA	NA	NA
GRP30PLa	30L	30	Group	Predator	1	4	17/07/2021	8	09:02	9.03	2	L	34	L	0.040507126	0.040507126	10671	11572	37.8260811	75	114.140347	118.8277219	40.22421212	0.708518519	166.9053118
GRP30PMa	30M	30	Group	Predator	1	4	17/07/2021	8	09:02	9.03	2	M	28	L	0.108629076	0.108629076	9896	12308	92.5286572	75	113.2987349	117.8319848	39.54929815	0.684074074	165.5038168
GRP30PSa	30S	30	Group	Predator	1	4	17/07/2021	8	09:02	9.03	2	S	18	L	0.141620174	0.141620174	9616	12789	114.2947366	75	113.8535735	120.1569914	43.36932693	0.650740741	165.4406715
GRP32PLa	32L	32	Group	Predator	1	4	17/07/2021	8	09:32	9.53	2	L	35	R	0.003779626	-0.003779626	11287	11202	165.429406	90	124.3098765	134.7509218	42.342562	0.731111111	389.2876606
GRP32PMa	32M	32	Group	Predator	1	4	17/07/2021	8	09:32	9.53	2	M	27	R	0.034277066	0.034277066	10847	11617	155.5076536	90	118.4377792	123.8898689	39.97084707	0.731851852	377.2463221
GRP32PSa	32S	32	Group	Predator	1	4	17/07/2021	8	09:32	9.53	2	S	18	R	0.013161405	0.013161405	11097	11393	179.0034847	90	120.9167653	133.1902582	44.39857288	0.714444444	376.6779661
GRP27CLa	27L	272	Group	Control	1	4	17/07/2021	8	09:32	9.53	2	L	32	L	0.1603782	0.1603782	9413	13009	115.1898583	NA	NA	NA	NA	NA	NA
GRP27CSa	27S	272	Group	Control	1	4	17/07/2021	8	09:32	9.53	2	S	20	L	0.077513499	0.077513499	10336	12073	108.5887801	NA	NA	NA	NA	NA	NA
GRP28CLa	28L	28	Group	Control	1	4	17/07/2021	8	10:12	10.2	2	L	34	R	0.217913368	-0.217913368	13693	8793	137.789272	NA	NA	NA	NA	NA	NA
GRP28CMa	28M	28	Group	Control	1	4	17/07/2021	8	10:12	10.2	2	M	27	R	0.102718092	-0.102718092	12394	10085	152.2569248	NA	NA	NA	NA	NA	NA
GRP28CSa	28S	28	Group	Control	1	4	17/07/2021	8	10:12	10.2	2	S	17	R	0.093275101	-0.093275101	12266	10173	159.7832127	NA	NA	NA	NA	NA	NA
GRP31PLa	31L	31	Group	Predator	1	4	17/07/2021	8	10:12	10.2	2	L	34	L	0.448169905	-0.448169905	16024	6106	161.7662719	90	119.8280441	125.5669242	42.04018968	0.716296296	40.13937282
GRP31PMa	31M	31	Group	Predator	1	4	17/07/2021	8	10:12	10.2	2	M	26	L	0.552252132	-0.552252132	17386	5015	174.1854627	90	122.2072811	130.612939	43.33188716	0.748518519	38.8169225
GRP31PSa	31S	31	Group	Predator	1	4	17/07/2021	8	10:12	10.2	2	S	21	L	0.385632081	-0.385632081	15411	6833	190.0565774	90	118.9204796	124.8404034	44.8622717	0.700740741	39.09502262
GRP26CLa	26L	26	Group	Control	1	4	17/07/2021	8	11:00	11	2	L	33	L	0.092925499	0.092925499	10142	12220	99.46052253	NA	NA	NA	NA	NA	NA
GRP26CMa	26M	26	Group	Control	1	4	17/07/2021	8	11:00	11	2	M	26	L	0.015277093	-0.015277093	11331	10990	99.69036826	NA	NA	NA	NA	NA	NA
GRP26CSa	26S	26	Group	Control	1	4	17/07/2021	8	11:00	11	2	S	19	L	0.292241917	0.292241917	7946	14508	136.0501781	NA	NA	NA	NA	NA	NA
GRP29PLa	29L	29	Group	Predator	1	4	17/07/2021	8	11:00	11	2	L	34	R	0.172312617	-0.172312617	13185	9309	113.0860347	80	120.0418326	127.9179678	43.017683	0.72037037	424.6382331
GRP29PMa	29M	29	Group	Predator	1	4	17/07/2021	8	11:00	11	2	M	27	R	0.004756613	-0.004756613	11301	11194	223.1237478	80	119.3064666	124.5748182	41.69462139	0.720740741	421.4285714
GRP29PSa	29S	29	Group	Predator	1	4	17/07/2021	8	11:00	11	2	S	21	R	0	0	11245	11245	188.1383002	80	116.4226482	120.1072828	41.33533811	0.693333333	425.7731959
GRP22CLb	22L	22	Group	Control	2	5	18/07/2021	9	15:24	15.4	2	L	35	L	0.01165751	-0.01165751	11325	11064	81.11504177	NA	NA	NA	NA	NA	NA
GRP22CMb	22M	22	Group	Control	2	5	18/07/2021	9	15:24	15.4	2	M	28	L	0.122382752	-0.122382752	12624	9871	126.3348429	NA	NA	NA	NA	NA	NA
GRP22CSb	22S	22	Group	Control	2	5	18/07/2021	9	15:24	15.4	2	S	20	L	0.007294076	0.007294076	11160	11324	124.491686	NA	NA	NA	NA	NA	NA
GRP20PLb	20L	201	Group	Predator	2	5	18/07/2021	9	15:24	15.4	2	L	35	R	0.058655605	-0.058655605	11867	10552	72.33334221	85	124.3575	126.1082071	33.58265718	0.801111111	147.3041475
GRP20PMb	20M	201	Group	Predator	2	5	18/07/2021	9	15:24	15.4	2	M	27	R	0.11322855	-0.11322855	12501	9958	90.56649095	85	121.7393265	121.0932788	33.85980812	0.788888889	146.9655172
GRP20PSb	20Sa	201	Group	Predator	2	3	18/07/2021	9	15:24	15.4	2	S	19	R	0.108519541	-0.108519541	12452	10014	91.76241227	85	123.8046284	125.8898512	34.41315505	0.78962963	146.4604811
GRP19PLb	19L	19	Group	Predator	2	5	18/07/2021	9	16:00	16	2	L	33	L	0.075758251	-0.075758251	12077	10376	135.0190102	100	116.1983768	121.4262817	42.31107554	0.665925926	964.9742166
GRP19PMb	19M	19	Group	Predator	2	5	18/07/2021	9	16:00	16	2	M	25	L	0.10655519	-0.10655519	12441	10045	158.8021261	100	116.8529579	123.9894279	43.00822636	0.701481481	930.2868069
GRP19PSb	19S	19	Group	Predator	2	5	18/07/2021	9	16:00	16	2	S	18	L	0.044782764	-0.044782764	11735	10729	128.1332872	100	116.8177453	123.160912	42.85793963	0.705185185	923.5763098
GRP24CLb	24L	24	Group	Control	2	5	18/07/2021	9	16:00	16	2	L	36	R	0.232328621	0.232328621	8634	13860	118.774646	NA	NA	NA	NA	NA	NA
GRP24CMb	24M	24	Group	Control	2	5	18/07/2021	9	16:00	16	2	M	28	R	0.135471816	0.135471816	9716	12761	122.0230583	NA	NA	NA	NA	NA	NA
GRP24CSb	24S	24	Group	Control	2	5	18/07/2021	9	16:00	16	2	S	20	R	0.071705168	0.071705168	10428	12039	95.79761379	NA	NA	NA	NA	NA	NA
GRP18PLb	18L	18	Group	Predator	2	5	18/07/2021	9	16:36	16.6	2	L	33	R	0.089786053	-0.089786053	12174	10168	143.7712701	90	110.6839156	109.0729966	46.31740948	0.617407407	345.5972435
GRP18PMb	18M	18	Group	Predator	2	5	18/07/2021	9	16:36	16.6	2	M	24	R	0.168171507	-0.168171507	13132	9351	181.4884732	90	116.7396455	126.7390858	45.58442131	0.651851852	351.2451362
GRP18PSb	18S	18	Group	Predator	2	5	18/07/2021	9	16:36	16.6	2	S	18	R	0.074884383	-0.074884383	12086	10402	205.2527242	90	115.0149869	122.14848	45.19698691	0.628148148	357.6465927
GRP23CLb	23L	23	Group	Control	2	5	18/07/2021	9	16:36	16.6	2	L	34	L	0.156311198	-0.156311198	12990	9478	159.4802762	NA	NA	NA	NA	NA	NA
GRP23CMb	23M	23	Group	Control	2	5	18/07/2021	9	16:36	16.6	2	M	28	L	0.191107159	-0.191107159	13394	9096	166.0336967	NA	NA	NA	NA	NA	NA
GRP23CSb	23S	23	Group	Control	2	5	18/07/2021	9	16:36	16.6	2	S	19	L	0.170957272	-0.170957272	13168	9323	161.6326159	NA	NA	NA	NA	NA	NA
GRP17PLb	17L	17	Group	Predator	2	5	18/07/2021	9	17:07	17.12	2	L	34	L	0.110247476	-0.110247476	12427	9959	89.1222797	90	119.3495641	121.4890273	43.24926901	0.684814815	124.5117845
GRP17PMb	17M	17	Group	Predator	2	5	18/07/2021	9	17:07	17.12	2	M	25	L	0.035279426	-0.035279426	11606	10815	135.509461	90	112.4906672	112.5148056	39.53238409	0.711851852	124.6983889
GRP17PSb	17S	17	Group	Predator	2	5	18/07/2021	9	17:07	17.12	2	S	16	L	0.110152149	-0.110152149	12477	10001	110.6849639	90	114.8003894	116.5984899	42.49804577	0.691481481	124.791901
GRP21CLb	21L	21	Group	Control	2	5	18/07/2021	9	17:07	17.12	2	L	35	R	0.300653894	-0.300653894	14222	7647	90.25470088	NA	NA	NA	NA	NA	NA
GRP21CMb	21M	21	Group	Control	2	5	18/07/2021	9	17:07	17.12	2	M	26	R	0.164568265	-0.164568265	13042	9356	106.2050045	NA	NA	NA	NA	NA	NA
GRP21CSb	21S	21	Group	Control	2	5	18/07/2021	9	17:07	17.12	2	S	16	R	0.228669858	-0.228669858	13731	8620	124.3641301	NA	NA	NA	NA	NA	NA
IND28PLb	28L	28	Individual	Predator	2	5	19/07/2021	10	08:52	8.87	2	L	34	L	0.057068858	-0.057068858	11836	10558	132.6048881	90	115.1946993	120.3907429	42.16940234	0.696666667	493.1598513
IND32CLb	32L	32	Individual	Control	2	5	19/07/2021	10	08:52	8.87	2	L	35	R	0.075088968	0.075088968	10396	12084	111.388936	NA	NA	NA	NA	NA	NA
IND28PMb	28M	28	Individual	Predator	2	5	19/07/2021	10	09:26	9.43	2	M	27	L	0.046768027	0.046768027	10721	11773	132.1950951	80	124.4643363	137.8195574	44.7651961	0.777407407	401.9287834
IND32CMb	32M	32	Individual	Control	2	5	19/07/2021	10	09:26	9.43	2	M	27	R	0.118615337	-0.118615337	12538	9879	94.76409562	NA	NA	NA	NA	NA	NA
IND28PSb	28S	28	Individual	Predator	2	5	19/07/2021	10	09:59	9.98	2	S	17	L	0.042939174	0.042939174	9417	10262	85.53907166	100	119.586025	138.6742631	48.87086668	0.590740741	38.76434245
IND32CSb	32S	32	Individual	Control	2	5	19/07/2021	10	09:59	9.98	2	S	18	R	0.017938667	-0.017938667	11037	10648	53.05598157	NA	NA	NA	NA	NA	NA
IND25PMb	25M	25	Individual	Predator	2	5	19/07/2021	10	10:40	10.67	2	M	26	R	0.163409487	-0.163409487	12680	9118	44.0504433	85	120.8637935	122.6728564	37.626054	0.821111111	919.2738051
IND31CMb	31M	31	Individual	Control	2	5	19/07/2021	10	10:40	10.67	2	M	26	L	0.449333394	-0.449333394	15926	6051	141.7977738	NA	NA	NA	NA	NA	NA
IND25PSb	25S	25	Individual	Predator	2	5	19/07/2021	10	11:14	11.23	2	S	20	R	0.115858815	-0.115858815	12535	9932	67.77353376	95	116.6591749	120.5473492	36.66362442	0.758518519	473.2344214
IND31CSb	31S	31	Individual	Control	2	5	19/07/2021	10	11:14	11.23	2	S	21	L	0.189095128	0.189095128	9087	13325	130.6428742	NA	NA	NA	NA	NA	NA
IND25PLb	25L	25	Individual	Predator	2	5	19/07/2021	10	11:46	11.77	2	L	31	R	0.291287686	0.291287686	7675	13984	131.7192264	90	116.6437714	125.957386	37.31992019	0.734814815	629.366432
IND31CLb	31L	31	Individual	Control	2	5	19/07/2021	10	11:46	11.77	2	L	34	L	0.01188825	0.01188825	9974	10214	100.4990676	NA	NA	NA	NA	NA	NA
IND26PMb	26M	26	Individual	Predator	2	5	19/07/2021	10	12:19	12.32	2	M	26	L	0.121853884	0.121853884	9682	12369	117.1472532	90	112.0750673	115.7543922	45.4330805	0.665555556	266.3973314
IND29CMb	29M	29	Individual	Control	2	5	19/07/2021	10	12:19	12.32	2	M	27	R	0.124777501	0.124777501	9834	12638	160.5272989	NA	NA	NA	NA	NA	NA
IND26PSb	26S	26	Individual	Predator	2	5	19/07/2021	10	12:50	12.83	2	S	19	L	0.127259742	0.127259742	9776	12627	114.4414767	95	129.9440386	135.9950409	36.80224777	0.857037037	412.8464978
IND29CSb	29S	29	Individual	Control	2	5	19/07/2021	10	12:50	12.83	2	S	21	R	0.097761759	0.097761759	10138	12335	182.8214028	NA	NA	NA	NA	NA	NA
IND26PLb	26L	26	Individual	Predator	2	5	19/07/2021	10	13:24	13.4	2	L	33	L	0.055830326	0.055830326	10595	11848	135.0985467	90	119.7552037	124.8352645	38.61138872	0.764814815	583.9385998
IND29CLb	29L	29	Individual	Control	2	5	19/07/2021	10	13:24	13.4	2	L	34	R	0.32	-0.32	14817	7633	85.61482238	NA	NA	NA	NA	NA	NA
IND27PLb	27L	273	Individual	Predator	2	5	19/07/2021	10	14:00	14	2	L	32	R	0.023268374	0.023268374	10851	11368	59.45891205	90	104.6082385	103.5290032	36.21915243	0.645185185	146.5209337
IND30CLb	30L	301	Individual	Control	2	5	19/07/2021	10	14:00	14	2	L	34	L	0.154875349	0.154875349	8780	11998	24.58187458	NA	NA	NA	NA	NA	NA
IND27PSb	27S	273	Individual	Predator	2	5	19/07/2021	10	14:40	14.67	2	S	20	R	0.147354769	-0.147354769	12828	9533	127.1201255	85	125.7754389	132.7427837	38.89492549	0.825185185	367.9510022
IND30CMb	30Ma	301	Individual	Control	2	1	19/07/2021	10	14:40	14.67	2	M	28	L	0.035764218	-0.035764218	11483	10690	95.22599741	NA	NA	NA	NA	NA	NA
IND30CSb	30S	301	Individual	Control	2	5	19/07/2021	10	15:18	15.3	2	S	18	L	0.029109742	-0.029109742	11525	10873	80.55784827	NA	NA	NA	NA	NA	NA
IND18PSb	18S	18	Individual	Predator	2	6	20/07/2021	11	09:07	9.12	2	S	18	R	0.098908929	0.098908929	10117	12338	98.58046834	70	118.6959819	125.3387689	43.32272507	0.739259259	905.2019266
IND23CSb	23S	23	Individual	Control	2	6	20/07/2021	11	09:07	9.12	2	S	19	L	0.206550897	-0.206550897	12819	8430	122.0774634	NA	NA	NA	NA	NA	NA
IND18PLb	18L	18	Individual	Predator	2	6	20/07/2021	11	09:39	9.65	2	L	33	R	0.109612895	-0.109612895	12426	9971	75.82797275	90	121.9223358	128.5234187	39.52344158	0.792962963	777.9171333
IND23CLb	23L	23	Individual	Control	2	6	20/07/2021	11	09:39	9.65	2	L	34	L	0.13164489	-0.13164489	12645	9703	106.4427763	NA	NA	NA	NA	NA	NA
IND18PMb	18M	18	Individual	Predator	2	6	20/07/2021	11	10:12	10.2	2	M	24	R	0.055482652	-0.055482652	10054	8997	95.07741982	85	118.9302328	123.1016756	41.30794605	0.648518519	1012.471386
IND23CMb	23M	23	Individual	Control	2	6	20/07/2021	11	10:12	10.2	2	M	28	L	0.153704664	0.153704664	8972	12231	65.39115279	NA	NA	NA	NA	NA	NA
IND22CLb	22L	22	Individual	Control	2	6	20/07/2021	11	10:45	10.75	2	L	35	R	0.010356836	0.010356836	10941	11170	74.51185248	NA	NA	NA	NA	NA	NA
IND20PLb	20L	201	Individual	Predator	2	6	20/07/2021	11	10:45	10.75	2	L	35	L	0.272265085	0.272265085	8159	14264	127.8968375	95	118.8145027	122.2979951	38.90154622	0.778888889	402.2156354
IND22CMb	22M	22	Individual	Control	2	6	20/07/2021	11	11:17	11.28	2	M	28	R	0.121528708	0.121528708	9838	12560	144.9746841	NA	NA	NA	NA	NA	NA
IND20PMb	20M	201	Individual	Predator	2	6	20/07/2021	11	11:17	11.28	2	M	27	L	0.389054372	-0.389054372	15622	6871	105.6883454	85	120.8430568	126.4526396	40.40282831	0.747407407	964.2612989
IND22CSb	22S	22	Individual	Control	2	6	20/07/2021	11	11:54	11.9	2	S	20	R	0.02973778	-0.02973778	10544	9935	79.46720925	NA	NA	NA	NA	NA	NA
IND20PSb	20Sa	201	Individual	Predator	2	4	20/07/2021	11	11:54	11.9	2	S	19	L	0.306646254	-0.306646254	14509	7699	36.07825687	100	113.1620842	117.87682	34.53988368	0.826231938	37.06666667
IND19PLb	19L	19	Individual	Predator	2	6	20/07/2021	11	12:34	12.57	2	L	33	R	0.210566172	-0.210566172	13588	8861	160.4241463	90	118.4548692	122.868883	40.86902315	0.724074074	793.4938866
IND21CLb	21L	21	Individual	Control	2	6	20/07/2021	11	12:34	12.57	2	L	35	L	0.057306722	-0.057306722	11522	10273	125.6508752	NA	NA	NA	NA	NA	NA
IND19PSb	19S	19	Individual	Predator	2	6	20/07/2021	11	13:07	13.12	2	S	18	R	0.028343126	-0.028343126	10939	10336	21.49230693	80	116.6570375	121.7611641	31.34543756	0.808818081	148.0666667
IND21CSb	21S	21	Individual	Control	2	6	20/07/2021	11	13:07	13.12	2	S	16	L	0.360150849	0.360150849	7126	15148	121.7729456	NA	NA	NA	NA	NA	NA
IND19PMb	19M	19	Individual	Predator	2	6	20/07/2021	11	14:03	14.05	2	M	25	R	0.089948054	-0.089948054	11960	9986	74.83706469	90	120.1320608	123.2134721	40.03845056	0.768888889	419.8221564
IND21CMb	21M	21	Individual	Control	2	6	20/07/2021	11	14:03	14.05	2	M	26	L	0.014755128	0.014755128	9415	9697	20.49101491	NA	NA	NA	NA	NA	NA
IND17PMb	17M	17	Individual	Predator	2	6	20/07/2021	11	14:36	14.6	2	M	25	L	0.011763625	0.011763625	10753	11009	62.98265234	85	122.6573851	121.8418088	37.91893435	0.800740741	356.1261596
IND24CMb	24M	24	Individual	Control	2	6	20/07/2021	11	14:36	14.6	2	M	28	R	0.093827844	0.093827844	9822	11856	70.21252665	NA	NA	NA	NA	NA	NA
IND17PSb	17S	17	Individual	Predator	2	6	20/07/2021	11	15:12	15.2	2	S	16	L	0.028273475	0.028273475	10809	11438	93.20554237	95	116.328508	117.8776211	41.23209225	0.736296296	425.1724138
IND24CSb	24S	24	Individual	Control	2	6	20/07/2021	11	15:12	15.2	2	S	20	R	0.08237832	-0.08237832	12042	10209	61.86439184	NA	NA	NA	NA	NA	NA
IND17PLb	17L	17	Individual	Predator	2	6	20/07/2021	11	15:40	15.67	2	L	34	L	0.043912985	0.043912985	10614	11589	64.02202101	80	120.0988328	126.4507496	40.13315328	0.763703704	799.2960356
IND24CLb	24L	24	Individual	Control	2	6	20/07/2021	11	15:40	15.67	2	L	36	R	0.209023364	0.209023364	8836	13506	134.6810097	NA	NA	NA	NA	NA	NA
GRP26PLb	26L	26	Group	Predator	2	6	21/07/2021	12	12:55	12.92	2	L	33	L	0.116932794	-0.116932794	12556	9927	126.7703817	85	116.1393594	119.0128447	41.7050276	0.680740741	271.9535928
GRP26PMb	26M	26	Group	Predator	2	6	21/07/2021	12	12:55	12.92	2	M	26	L	0.020053476	-0.020053476	11445	10995	144.4088063	85	113.8431853	115.5144925	39.557282	0.69	271.9535928
GRP26PSb	26S	26	Group	Predator	2	6	21/07/2021	12	12:55	12.92	2	S	19	L	0.066631059	0.066631059	10485	11982	140.5859011	85	119.7380794	125.8567919	40.63961275	0.700740741	283.7407263
GRP29CLb	29L	29	Group	Control	2	6	21/07/2021	12	12:55	12.92	2	L	34	R	0.083885308	-0.083885308	12191	10304	124.2529444	NA	NA	NA	NA	NA	NA
GRP29CMb	29M	29	Group	Control	2	6	21/07/2021	12	12:55	12.92	2	M	27	R	0.011563779	0.011563779	11112	11372	186.4144416	NA	NA	NA	NA	NA	NA
GRP29CSb	29S	29	Group	Control	2	6	21/07/2021	12	12:55	12.92	2	S	21	R	0.06358947	-0.06358947	11959	10529	187.5722068	NA	NA	NA	NA	NA	NA
GRP28PLb	28L	28	Group	Predator	2	6	21/07/2021	12	13:29	13.48	2	L	34	R	0.136738056	-0.136738056	12765	9694	91.92032171	90	128.2959567	137.6495588	39.33511311	0.781851852	349.9725383
GRP28PMb	28M	28	Group	Predator	2	6	21/07/2021	12	13:29	13.48	2	M	27	R	0.034866139	-0.034866139	11635	10851	121.8000979	90	128.1890259	137.2088124	40.44233376	0.802222222	340.4885496
GRP28PSb	28S	28	Group	Predator	2	6	21/07/2021	12	13:29	13.48	2	S	17	R	0.071848291	-0.071848291	12039	10425	122.7595745	90	125.0881423	132.4193603	40.32732155	0.734074074	364.8588957
GRP32CLb	32L	32	Group	Control	2	6	21/07/2021	12	13:29	13.48	2	L	35	L	0.017116876	-0.017116876	11409	11025	130.6447804	NA	NA	NA	NA	NA	NA
GRP32CMb	32M	32	Group	Control	2	6	21/07/2021	12	13:29	13.48	2	M	27	L	0.041629524	0.041629524	10751	11685	114.0330227	NA	NA	NA	NA	NA	NA
GRP32CSb	32S	32	Group	Control	2	6	21/07/2021	12	13:29	13.48	2	S	18	L	0.027672564	0.027672564	10910	11531	148.9857592	NA	NA	NA	NA	NA	NA
GRP27PLb	27L	274	Group	Predator	2	6	21/07/2021	12	14:04	14.07	2	L	32	L	0.001646274	0.001646274	11219	11256	100.8592433	95	118.0287297	125.325477	42.68963572	0.700740741	689.90625
GRP30CLb	30L	301	Group	Control	2	6	21/07/2021	12	14:04	14.07	2	L	34	R	0.007191641	-0.007191641	11134	10975	57.8519874	NA	NA	NA	NA	NA	NA
GRP30CMb	30Ma	301	Group	Control	2	2	21/07/2021	12	14:04	14.07	2	M	28	R	0.014922665	-0.014922665	11188	10859	61.45916202	NA	NA	NA	NA	NA	NA
GRP30CSb	30S	301	Group	Control	2	6	21/07/2021	12	14:04	14.07	2	S	18	R	0.097365714	-0.097365714	12268	10091	46.16582253	NA	NA	NA	NA	NA	NA
GRP25PLb	25L	25	Group	Predator	2	6	21/07/2021	12	14:50	14.83	2	L	31	R	0.074243315	-0.074243315	11872	10231	85.27677041	80	119.6404778	129.3357651	42.00820261	0.714444444	651.2616997
GRP25PMb	25M	25	Group	Predator	2	6	21/07/2021	12	14:50	14.83	2	M	26	R	0.040872663	0.040872663	10771	11689	102.8752812	80	119.0879152	128.6753306	43.74433472	0.714814815	665.4628921
GRP25PSb	25S	25	Group	Predator	2	6	21/07/2021	12	14:50	14.83	2	S	20	R	0.020046329	0.020046329	10999	11449	85.23513944	80	120.5409463	129.2423758	42.24456115	0.717777778	668.2750672
GRP31CLb	31L	31	Group	Control	2	6	21/07/2021	12	14:50	14.83	2	L	34	L	0.344449398	-0.344449398	15078	7352	156.1010407	NA	NA	NA	NA	NA	NA
GRP31CMb	31M	31	Group	Control	2	6	21/07/2021	12	14:50	14.83	2	M	26	L	0.512581133	-0.512581133	17012	5482	150.3545805	NA	NA	NA	NA	NA	NA
GRP31CSb	31S	31	Group	Control	2	6	21/07/2021	12	14:50	14.83	2	S	21	L	0.312833749	-0.312833749	14751	7721	179.6499593	NA	NA	NA	NA	NA	NA
GRP23PLb	23L	23	Group	Predator	2	7	22/07/2021	13	10:57	10.95	2	L	34	R	0.055837563	-0.055837563	11856	10602	76.67984624	85	125.5858267	136.5762063	44.21508022	0.781851852	97.85687523
GRP23PMb	23M	23	Group	Predator	2	7	22/07/2021	13	10:57	10.95	2	M	28	R	0.013738829	0.013738829	11091	11400	66.62342647	85	120.14957	132.660787	45.44165117	0.720740741	97.3099851
GRP23PSb	23S	23	Group	Predator	2	7	22/07/2021	13	10:57	10.95	2	S	19	R	0.066880685	-0.066880685	11964	10464	90.39247064	85	119.3183268	134.2415344	45.72492996	0.695185185	98.33584337
GRP20CLb	20L	201	Group	Control	2	7	22/07/2021	13	10:57	10.95	2	L	35	L	0.155990351	0.155990351	9447	12939	143.2582254	NA	NA	NA	NA	NA	NA
GRP20CMb	20M	201	Group	Control	2	7	22/07/2021	13	10:57	10.95	2	M	27	L	0.205799938	0.205799938	8928	13555	142.1187307	NA	NA	NA	NA	NA	NA
GRP20CSb	20Sa	201	Group	Control	2	5	22/07/2021	13	10:57	10.95	2	S	19	L	0.148158035	0.148158035	9573	12903	149.0183838	NA	NA	NA	NA	NA	NA
GRP17CLb	17L	17	Group	Control	2	7	22/07/2021	13	11:31	11.52	2	L	34	R	0.034488945	0.034488945	10764	11533	84.88720353	NA	NA	NA	NA	NA	NA
GRP17CMb	17M	17	Group	Control	2	7	22/07/2021	13	11:31	11.52	2	M	25	R	0.128644022	-0.128644022	12660	9774	110.1289714	NA	NA	NA	NA	NA	NA
GRP17CSb	17S	17	Group	Control	2	7	22/07/2021	13	11:31	11.52	2	S	16	R	0.083608165	0.083608165	10281	12157	60.03001769	NA	NA	NA	NA	NA	NA
GRP21PLb	21L	21	Group	Predator	2	7	22/07/2021	13	11:31	11.52	2	L	35	L	0.038223646	-0.038223646	11666	10807	119.9303474	100	103.2165774	104.8176253	44.83013221	0.597037037	218.6149793
GRP21PMb	21M	21	Group	Predator	2	7	22/07/2021	13	11:31	11.52	2	M	26	L	0.130825329	0.130825329	9773	12715	135.4991492	100	108.5108606	110.9126523	45.80219361	0.64	219.358006
GRP21PSb	21S	21	Group	Predator	2	7	22/07/2021	13	11:31	11.52	2	S	16	L	0.008548531	0.008548531	11134	11326	163.2328332	100	108.1994241	113.2549266	48.14767586	0.617037037	222.9788868
GRP18CLb	18L	18	Group	Control	2	7	22/07/2021	13	12:08	12.13	2	L	33	L	0.138142301	0.138142301	9636	12725	134.7538814	NA	NA	NA	NA	NA	NA
GRP18CMb	18M	18	Group	Control	2	7	22/07/2021	13	12:08	12.13	2	M	24	L	0.051905271	0.051905271	10649	11815	161.5191872	NA	NA	NA	NA	NA	NA
GRP18CSb	18S	18	Group	Control	2	7	22/07/2021	13	12:08	12.13	2	S	18	L	0.087841147	0.087841147	10244	12217	164.182112	NA	NA	NA	NA	NA	NA
GRP24PLb	24L	24	Group	Predator	2	7	22/07/2021	13	12:08	12.13	2	L	36	R	0.074617574	0.074617574	10405	12083	102.7008121	95	105.6233545	109.0916782	41.62234465	0.593703704	126.0488561
GRP24PMb	24M	24	Group	Predator	2	7	22/07/2021	13	12:08	12.13	2	M	28	R	0.036374956	0.036374956	10835	11653	108.258916	95	109.7468015	111.263562	40.00530596	0.62037037	127.984252
GRP24PSb	24S	24	Group	Predator	2	7	22/07/2021	13	12:08	12.13	2	S	20	R	0.068908759	0.068908759	10465	12014	89.92886865	95	106.0455369	107.95553	39.35104036	0.614074074	128.3379392
GRP19CLb	19L	19	Group	Control	2	7	22/07/2021	13	12:37	12.62	2	L	33	R	0.601355872	-0.601355872	17952	4469	164.196726	NA	NA	NA	NA	NA	NA
GRP19CMb	19M	19	Group	Control	2	7	22/07/2021	13	12:37	12.62	2	M	25	R	0.152017099	-0.152017099	12936	9522	100.6245742	NA	NA	NA	NA	NA	NA
GRP19CSb	19S	19	Group	Control	2	7	22/07/2021	13	12:37	12.62	2	S	18	R	0.058178414	0.058178414	10563	11868	54.05198172	NA	NA	NA	NA	NA	NA
GRP22PLb	22L	22	Group	Predator	2	7	22/07/2021	13	12:37	12.62	2	L	35	L	0.030327357	0.030327357	10871	11551	85.22811483	85	115.1575955	118.8319117	40.26461114	0.677777778	662.1353965
GRP22PMb	22M	22	Group	Predator	2	7	22/07/2021	13	12:37	12.62	2	M	28	L	0.130512091	0.130512091	9780	12716	140.8933057	85	114.2127203	118.9580772	43.33588848	0.677037037	662.6480836
GRP22PSb	22S	22	Group	Predator	2	7	22/07/2021	13	12:37	12.62	2	S	20	L	0.086588947	0.086588947	10264	12210	120.9329304	85	119.8286366	126.7085736	42.3082212	0.716296296	660.0925569
IND28CMb	28M	28	Individual	Control	2	7	23/07/2021	14	09:05	9.08	2	M	27	R	0.059746745	0.059746745	10544	11884	113.8980349	NA	NA	NA	NA	NA	NA
IND31PMb	31M	31	Individual	Predator	2	7	23/07/2021	14	09:05	9.08	2	M	26	L	0.689292713	-0.689292713	18964	3488	137.6095532	95	115.766771	116.346237	41.88801704	0.73	645.1670379
IND28CLb	28L	28	Individual	Control	2	7	23/07/2021	14	09:38	9.63	2	L	34	R	0.344432682	-0.344432682	13970	6812	104.074127	NA	NA	NA	NA	NA	NA
IND31PLb	31L	31	Individual	Predator	2	7	23/07/2021	14	09:38	9.63	2	L	34	L	0.095907755	-0.095907755	12118	9997	88.71800247	100	119.7573939	129.0646009	41.52359514	0.755555556	341.9666048
IND28CSb	28S	28	Individual	Control	2	7	23/07/2021	14	10:10	10.17	2	S	17	R	0.245292393	-0.245292393	12532	7595	74.85501055	NA	NA	NA	NA	NA	NA
IND31PSb	31S	31	Individual	Predator	2	7	23/07/2021	14	10:10	10.17	2	S	21	L	0.088442165	0.088442165	10044	11993	41.5587921	85	146.1084389	161.5266896	33.53417724	0.918117821	69.46666667
IND29PLb	29L	29	Individual	Predator	2	7	23/07/2021	14	10:48	10.8	2	L	34	R	0.072600161	0.072600161	10347	11967	55.53626535	85	126.5663395	131.4018752	36.22968291	0.783333333	25.93390271
IND27CLb	27L	275	Individual	Control	2	7	23/07/2021	14	10:48	10.8	2	L	32	L	0.191865132	0.191865132	9060	13362	92.82647785	NA	NA	NA	NA	NA	NA
IND29PMb	29M	29	Individual	Predator	2	7	23/07/2021	14	11:21	11.35	2	M	27	R	0.256337277	-0.256337277	14125	8361	152.8884463	90	115.0346149	119.7737431	41.8333856	0.707407407	410.6375093
IND29PSb	29S	29	Individual	Predator	2	7	23/07/2021	14	11:53	11.88	2	S	21	R	0.10737399	0.10737399	9448	11721	47.32268394	80	126.89293	133.8485865	29.9075312	0.875509448	406.1333333
IND25CMb	25M	25	Individual	Control	2	7	23/07/2021	14	12:38	12.63	2	M	26	R	0.034649233	-0.034649233	10287	9598	73.33042515	NA	NA	NA	NA	NA	NA
IND25CSb	25S	25	Individual	Control	2	7	23/07/2021	14	13:10	13.17	2	S	20	R	0.075426902	0.075426902	10125	11777	102.9470646	NA	NA	NA	NA	NA	NA
IND30PSb	30S	301	Individual	Predator	2	7	23/07/2021	14	13:10	13.17	2	S	18	L	0.008218842	0.008218842	8085	8219	36.15350482	90	129.1772773	126.217284	30.45187952	0.713703704	1148.769436
IND30PMb	30Ma	301	Individual	Predator	2	3	23/07/2021	14	13:38	13.63	2	M	28	L	0.094777563	-0.094777563	12169	10062	54.42900331	90	118.2573685	122.2748389	41.17148963	0.765185185	1287.010004
IND25CLb	25L	25	Individual	Control	2	7	23/07/2021	14	13:44	13.73	2	L	31	R	0.099202552	-0.099202552	10338	8472	55.4591731	NA	NA	NA	NA	NA	NA
IND30PLb	30L	301	Individual	Predator	2	7	23/07/2021	14	13:44	13.73	2	L	34	L	0.072220964	-0.072220964	11840	10245	73.9847278	80	118.6096076	132.7853277	46.74928246	0.693333333	689.710897
IND32PMb	32M	32	Individual	Predator	2	7	23/07/2021	14	14:03	14.05	2	M	27	R	0.087592543	-0.087592543	12193	10229	102.0049823	90	116.2741164	119.5999095	43.15611154	0.723703704	636.5168957
IND26CSb	26S	26	Individual	Control	2	7	23/07/2021	14	14:19	14.32	2	S	19	L	0.056712265	-0.056712265	11394	10171	92.11290567	NA	NA	NA	NA	NA	NA
IND32PSb	32S	32	Individual	Predator	2	7	23/07/2021	14	14:19	14.32	2	S	18	R	0.014297804	-0.014297804	11386	11065	107.042031	95	128.2766066	139.8112199	41.51690842	0.815185185	268.4994442
IND26CMb	26M	26	Individual	Control	2	7	23/07/2021	14	14:53	14.88	2	M	26	L	0.183502366	-0.183502366	13128	9057	147.7585876	NA	NA	NA	NA	NA	NA
IND26CLb	26L	26	Individual	Control	2	7	23/07/2021	14	15:21	15.35	2	L	33	L	0.117056556	0.117056556	9851	12463	131.4587493	NA	NA	NA	NA	NA	NA
IND32PLb	32L	32	Individual	Predator	2	7	23/07/2021	14	15:21	15.35	2	L	35	R	0.022585808	-0.022585808	11500	10992	120.9132468	85	121.073212	130.5539817	42.83979267	0.743703704	699.1256021
IND19CSb	19S	19	Individual	Control	2	8	24/07/2021	15	09:03	9.05	2	S	18	L	0.070121951	-0.070121951	10530	9150	20.66762976	NA	NA	NA	NA	NA	NA
IND22PSb	22S	22	Individual	Predator	2	8	24/07/2021	15	09:03	9.05	2	S	20	R	0.105051048	0.105051048	9993	12339	127.9438804	85	119.9359257	127.8968569	42.22286855	0.742592593	628.1208054
IND19CLb	19L	19	Individual	Control	2	8	24/07/2021	15	09:36	9.6	2	L	33	L	0.29168896	-0.29168896	14485	7943	235.4096106	NA	NA	NA	NA	NA	NA
IND22PLb	22L	22	Individual	Predator	2	8	24/07/2021	15	09:36	9.6	2	L	35	R	0.113284188	0.113284188	8841	11100	55.63097581	80	129.0360255	146.7922443	34.4179291	0.795555556	230.1766784
IND19CMb	19M	19	Individual	Control	2	8	24/07/2021	15	10:07	10.12	2	M	25	L	0.368131347	-0.368131347	14416	6658	45.02221587	NA	NA	NA	NA	NA	NA
IND22PMb	22M	22	Individual	Predator	2	8	24/07/2021	15	10:07	10.12	2	M	28	R	0.390254806	0.390254806	6820	15550	182.1192516	85	120.1832047	126.1591351	40.03179341	0.747777778	1000.263455
IND23PLb	23L	23	Individual	Predator	2	8	24/07/2021	15	10:41	10.68	2	L	34	L	0.150180505	-0.150180505	12744	9416	70.5595578	95	119.5032409	126.2065844	42.61797	0.746296296	547.2026677
IND20CLb	20L	201	Individual	Control	2	8	24/07/2021	15	10:41	10.68	2	L	35	R	0.012988168	0.012988168	11095	11387	145.1797423	NA	NA	NA	NA	NA	NA
IND23PSb	23S	23	Individual	Predator	2	8	24/07/2021	15	11:15	11.25	2	S	19	L	0.040521527	0.040521527	10229	11093	71.99576786	90	109.6064677	119.8000343	45.13098021	0.646535754	122.9112459
IND20CSb	20Sa	201	Individual	Control	2	6	24/07/2021	15	11:15	11.25	2	S	19	R	0.042817548	0.042817548	10015	10911	34.17010322	NA	NA	NA	NA	NA	NA
IND23PMb	23M	23	Individual	Predator	2	8	24/07/2021	15	12:10	12.17	2	M	28	L	0.118723777	0.118723777	9557	12132	31.26048398	100	116.0999243	121.9526453	36.81047776	0.755094479	102.122494
IND20CMb	20M	201	Individual	Control	2	8	24/07/2021	15	12:10	12.17	2	M	27	R	0.441841788	0.441841788	6255	16158	113.178283	NA	NA	NA	NA	NA	NA
IND17CMb	17M	17	Individual	Control	2	8	24/07/2021	15	13:01	13.02	2	M	25	L	0.042068806	-0.042068806	11283	10372	104.7242735	NA	NA	NA	NA	NA	NA
IND24PMb	24M	24	Individual	Predator	2	8	24/07/2021	15	13:01	13.02	2	M	28	R	0.337140801	0.337140801	7370	14867	84.14219705	80	112.2865354	116.1526591	39.5554364	0.69	412.3527232
IND17CSb	17S	17	Individual	Control	2	8	24/07/2021	15	13:32	13.53	2	S	16	L	0.030584592	-0.030584592	10648	10016	25.82353311	NA	NA	NA	NA	NA	NA
IND24PSb	24S	24	Individual	Predator	2	8	24/07/2021	15	13:32	13.53	2	S	20	R	0.028158261	-0.028158261	11447	10820	54.24960561	90	120.9434805	127.8834327	40.12067056	0.796296296	1115.679881
IND17CLb	17L	17	Individual	Control	2	8	24/07/2021	15	14:00	14	2	L	34	L	0.08280775	-0.08280775	11932	10107	93.64829592	NA	NA	NA	NA	NA	NA
IND24PLb	24L	24	Individual	Predator	2	8	24/07/2021	15	14:00	14	2	L	36	R	0.041200546	0.041200546	10542	11448	105.3473664	90	108.2547509	127.7775802	57.11827472	0.628518519	631.9292967
IND21PMb	21M	21	Individual	Predator	2	8	24/07/2021	15	14:12	14.2	2	M	26	L	0.057379648	0.057379648	10407	11674	99.58816938	95	118.0044285	120.4266669	39.61084728	0.746296296	465.1178451
IND18CLb	18L	18	Individual	Control	2	8	24/07/2021	15	14:39	14.65	2	L	33	R	0.026714116	0.026714116	10256	10819	91.5848129	NA	NA	NA	NA	NA	NA
IND21PLb	21L	21	Individual	Predator	2	8	24/07/2021	15	14:39	14.65	2	L	35	L	0.051716928	-0.051716928	11317	10204	107.1026821	80	114.7242102	120.0806649	41.84022267	0.661111111	706.825886
IND18CMb	18M	18	Individual	Control	2	8	24/07/2021	15	15:12	15.2	2	M	24	R	0.198318424	-0.198318424	12257	8200	38.78205375	NA	NA	NA	NA	NA	NA
IND18CSb	18S	18	Individual	Control	2	8	24/07/2021	15	15:44	15.73	2	S	18	R	0.134165085	-0.134165085	12545	9577	77.62372259	NA	NA	NA	NA	NA	NA
IND21PSb	21S	21	Individual	Predator	2	8	24/07/2021	15	15:44	15.73	2	S	16	L	0.484281368	0.484281368	5594	16100	295.2453136	80	113.6058736	114.5696678	41.78390614	0.648148148	1106.861642
GRP25CLb	25L	25	Group	Control	2	8	25/07/2021	16	11:19	11.32	2	L	31	R	0.086444008	0.086444008	10230	12166	135.7837381	NA	NA	NA	NA	NA	NA
GRP25CMb	25M	25	Group	Control	2	8	25/07/2021	16	11:19	11.32	2	M	26	R	0.021600677	-0.021600677	11469	10984	144.276266	NA	NA	NA	NA	NA	NA
GRP25CSb	25S	25	Group	Control	2	8	25/07/2021	16	11:19	11.32	2	S	20	R	0.028940338	-0.028940338	11555	10905	131.2602466	NA	NA	NA	NA	NA	NA
GRP32PLb	32L	32	Group	Predator	2	8	25/07/2021	16	11:19	11.32	2	L	35	L	0.021980956	-0.021980956	11484	10990	190.2395535	90	124.6964431	130.00886	38.79658413	0.796666667	377.6564885
GRP32PMb	32M	32	Group	Predator	2	8	25/07/2021	16	11:19	11.32	2	M	27	L	0.059540762	-0.059540762	11905	10567	134.4654108	90	123.5198429	128.854145	37.56771695	0.760740741	383.0662021
GRP32PSb	32S	32	Group	Predator	2	8	25/07/2021	16	11:19	11.32	2	S	18	L	0.085500867	0.085500867	10284	12207	219.2448837	90	126.5960956	135.6226793	39.9966516	0.792592593	374.7954545
GRP31PLb	31L	31	Group	Predator	2	8	25/07/2021	16	11:53	11.88	2	L	34	R	0.076525842	-0.076525842	12091	10372	101.7960444	95	111.53977	116.169752	44.62453402	0.65950352	404.2904636
GRP31PMb	31M	31	Group	Predator	2	8	25/07/2021	16	11:53	11.88	2	M	26	R	0.069075547	-0.069075547	11894	10357	107.484228	95	113.4048258	123.7567366	45.76505241	0.659874027	413.4859676
GRP31PSb	31S	31	Group	Predator	2	8	25/07/2021	16	11:53	11.88	2	S	21	R	0.186554471	-0.186554471	13255	9087	89.39631825	95	109.4718299	116.4704527	46.05045665	0.623193775	404.7481509
GRP26CLb	26L	26	Group	Control	2	8	25/07/2021	16	12:41	12.68	2	L	33	R	0.174597527	-0.174597527	13206	9280	103.5031334	NA	NA	NA	NA	NA	NA
GRP26CMb	26M	26	Group	Control	2	8	25/07/2021	16	12:41	12.68	2	M	26	R	0.079540394	-0.079540394	12120	10334	128.9362251	NA	NA	NA	NA	NA	NA
GRP26CSb	26S	26	Group	Control	2	8	25/07/2021	16	12:41	12.68	2	S	19	R	0.124438315	0.124438315	9840	12637	137.1148075	NA	NA	NA	NA	NA	NA
GRP29PLb	29L	29	Group	Predator	2	8	25/07/2021	16	12:41	12.68	2	L	34	L	0.221228702	-0.221228702	13726	8753	103.3189712	85	118.412314	123.3197005	42.15785019	0.695925926	676.9425743
GRP29PMb	29M	29	Group	Predator	2	8	25/07/2021	16	12:41	12.68	2	M	27	L	0.108756622	0.108756622	10010	12453	146.3032054	85	120.9944144	129.4418826	41.96491611	0.745555556	642.5864662
GRP29PSb	29S	29	Group	Predator	2	8	25/07/2021	16	12:41	12.68	2	S	21	L	0.006312233	-0.006312233	11319	11177	152.1042448	85	120.6013182	125.9075384	40.73436999	0.733703704	654.3950995
GRP28CLb	28L	28	Group	Control	2	8	25/07/2021	16	13:13	13.22	2	L	34	L	0.18684152	-0.18684152	13349	9146	146.9959251	NA	NA	NA	NA	NA	NA
GRP28CMb	28M	28	Group	Control	2	8	25/07/2021	16	13:13	13.22	2	M	27	L	0.126394878	-0.126394878	12668	9825	163.7293698	NA	NA	NA	NA	NA	NA
GRP28CSb	28S	28	Group	Control	2	8	25/07/2021	16	13:13	13.22	2	S	17	L	0.10751157	-0.10751157	12444	10028	168.4505111	NA	NA	NA	NA	NA	NA
GRP30PLb	30L	302	Group	Predator	2	8	25/07/2021	16	13:13	13.22	2	L	34	R	0.082773053	-0.082773053	12159	10300	125.4467046	95	121.1919741	129.6264433	41.23003851	0.714444444	740.953125
GRP30PMb	30Ma	302	Group	Predator	2	4	25/07/2021	16	13:13	13.22	2	M	28	R	0.070465168	-0.070465168	12024	10441	116.1912808	95	123.0748668	132.3371934	41.62947404	0.729259259	733.2199459
GRP27CLb	27L	276	Group	Control	2	8	25/07/2021	16	15:17	15.28	2	L	32	L	0.028259299	0.028259299	10763	11389	118.308543	NA	NA	NA	NA	NA	NA
GRP27CSb	27Sb	276	Group	Control	2	8	25/07/2021	16	15:17	15.28	2	S	20	L	0.046967257	0.046967257	10653	11703	111.2168883	NA	NA	NA	NA	NA	NA
